# Supplementary material for: Where do mothers take their children for pneumonia care? Findings from three Indian states
Source: PLoS One. 2019 Apr 15;14(4):e0214331. doi: 10.1371/journal.pone.0214331 (PMC6464169; doi:10.1371/journal.pone.0214331)
Supplement: S1 Table — (XLSX) [file pone.0214331.s001.xlsx]

## Sheet: pneumonia 15-3
Sno	state	district	record_i	famno	q1_2	q1_2_g	q1_3	q1_4	q1_4_1	q1_5	q1_6	q2_2	q2_2_g	q2_3	q2_4	q2_4_1	q2_5	q2_6	q3	q4	q4_g	q5	q6	q6_g	q7	q8_1	days	dayadd	weeks	months	age_table	age_mon	mon_g	months_g	q8_1_3	q8_1_4	q8_1_5	q8_5_g	q8_g	q8_1_6	q9	q10_1	q10_2	q10_3	q11	q11a	q12	q13	q14
17	1	2	17	1	33	3	4	1		1	3	35	4	3	2		1	3	4	4	1	1	2	2	2	2	1576		225.143	52	3	4	3	4	1	1	1	1		1	2	1	0	0	1		1	2	3
22	1	2	22	1	24	1	5	1		1	3	29	2	3	5		1	3	1	4	1	1	1	1	1	2	1666		238	55	3	4	3	4	2	1	1	1		1	2	1	0	1	1		1	2	3
77	1	2	78	1	24	1	2	1		1	1	29	2	4	2		1	3	1	3	1	1	1	1	2	1	1185		169.286	39	3	4	3	4	2	1	1	1		1	2	1	0	1	3		1	2	3
115	1	2	118	1	24	1	4	2		1	3	29	2	4	4		1	3	1	3	1	1	1	1	1	1	288		41.1429	9	1	1	1	1	1	1	1	1		1	2	1	0	0	1		1	2	3
128	1	2	131	1	25	2	3	2		1	3	30	3	2	2		1	3	4	4	1	1	2	2	2	2	947		135.286	31	3	3	3	3	2	2	2	1		2	2	1	0	0	1		1	2	3
137	1	2	140	1	28	2	4	1		1	3	28	2	2	2		1	3	4	3	1	1	1	1	1	1	1260		180	42	3	4	3	4	2	1	1	1		1	2	0	1	0	1		1	2	3
144	1	2	147	1	29	2	5	2		1	3	33	3	5	5	printing	1	3	1	4	1	1	2	2	2	2	1564		223.429	52	3	4	3	4	2	1	1	1		1	2	1	0	0	1		1	2	3
148	1	2	151	1	32	3	6	1		1	3	35	4	6	4		1	3	1	4	1	1	2	2	2	1	851		121.571	28	3	3	3	3	1	1	1	1		1	2	1	0	0	1		1	2	2
154	1	2	157	1	26	2	2	2		1	3	30	3	6	1		1	3	1	3	1	1	1	1	1	1	607		86.7143	20	2	2	2	2	1	1	1	1		1	2	1	0	0	1		1	2	3
162	1	2	165	1	36	4	3	2		1	3	46	5	6	2		1	3	1	4	1	1	2	2	2	1	1332		190.286	44	3	4	3	4	1	1	1	1		1	2	1	0	0	1		1	2	3
175	1	2	178	1	23	1	5	1		1	3	26	2	6	2		1	3	4	6	2	2	2	2	2	2	949		135.571	31	3	3	3	3	2	1	1	1		1	2	1	0	1	1		1	2	2
178	1	2	181	1	24	1	2	1		1	1	34	3	5	2		1	1	4	3	1	1	1	1	1	1	420		60	14	2	2	2	2	1	1	1	1		1	2	0	0	1	1		1	2	3
197	1	2	200	1	25	2	4	2		1	1	29	2	2	2		1	1	1	4	1	1	2	2	1	2	1559		222.714	51	3	4	3	4	1	2	2	1		2	2	0	0	1	1		1	2	2
225	1	2	228	1	37		4	1		1	3	42	5	3	2		1	3	1	6	2	2	3	3	2	1	1293		184.714	43	3	4	3	4	1	1	1	1		1	2	1	0	0	1		1	2	3
233	1	2	236	1	31	3	1	1		1	1	37	4	1	2		1	1	1	4	1	1	2	2	1	1	1085		155	36	3	3	3	3	1	1	1	1		1	2	1	0	1	1		1	2	3
242	1	2	245	1	33	3	4	2		1	1	38	4	5	2		1	1	1	4	1	1	2	2	2	1	1092		156	36	3	3	3	3	1	1	1	1		1	2	1	0	0	1		1	2	3
246	1	2	249	1	30	3	1	2		1	3	30	3	1	2		1	3	4	4	1	1	2	2	2	2	713		101.857	23	2	2	2	2	2	2	2	1		2	2	0	0	1	1		1	2	3
252	1	2	255	1	23	1	6	1		1	3	28	2	5	5	pc	2	3	1	6	2	2	1	1	2	1	534		76.2857	17	2	2	2	2	1	1	1	1		1	2	1	0	0	1		1	2	2
254	1	2	257	1	32	3	2	2		1	3	36	4	2	2		1	3	1	4	1	1	2	2	1	1	143		20.4286	4	1	1	1	1	1	1	1	1		1	2	1	0	1	2		1	2	2
255	1	2	258	1	23	1	3	1		1	3	32	3	2	2		1	3	1	3	1	1	1	1	2	1	382		54.5714	12	1	1	2	1	2	1	1	1		1	2	1	0	1	2		1	2	2
262	1	2	265	1	29	2	3	2		1	3	33	3	3	1		1	3	1	4	1	1	2	2	1	2	1456		208	48	3	4	3	4	2	2	2	1		2	2	1	0	1	2		1	2	3
272	1	2	275	1	26	2	3	1		1	3	35	4	4	2		1	3	1	3	1	1	3	3	1	2	1522		217.429	50	3	4	3	4	2	2	2	1		2	1	1	1	1	2		1	2	2
274	1	2	277	1	30	3	4	2		1	3	33	3	3	2		1	3	1	6	2	2	2	2	1	2	1344		192	44	3	4	3	4	1	1	1	1		1	2	1	0	0	1		1	2	2
278	1	2	281	1	25	2	4	2		1	3	28	2	3	2		1	3	1	4	1	1	2	2	1	1	1441		205.857	48	3	4	3	4	1	1	1	1		1	2	1	0	0	1		1	2	3
287	1	2	291	1	23	1	3	1		1	3	27	2	3	2		1	3	1	6	2	2	3	3	1	2	1538		219.714	51	3	4	3	4	2	2	2	1		2	2	1	0	1	1		1	2	2
301	1	2	305	1	21	1	5	1		1	3	30	3	3	4		1	3	1	10	4	2	1	1	2	1	255		36.4286	8	1	1	1	1	1	1	1	1		1	2	1	0	1	1		1	2	2
303	1	2	307	1	28	2	3	1		1	3	32	3	2	2		1	3	4	5	2	1	3	3	1	2	1543		220.429	51	3	4	3	4	1	1	1	1		1	2	1	0	1	1		1	99	3
316	1	2	321	1	29	2	3	4		1	3	32	3	2	4		1	3	1	4	1	1	2	2	2	1	1681		240.143	56	3	4	3	4	1	1	1	1		1	1	1	0	1	3		1	2	2
317	1	2	322	1	30	3	4	4		2	1	36	4	3	2		2	1	2	4	1	1	2	2	2	1	1551		221.571	51	3	4	3	4	1	1	1	1		1	2	1	0	1	1		1	2	3
327	1	2	332	1	26	2	4	2		1	3	32	3	3	2		1	3	1	5	2	2	1	1	2	1	660		94.2857	22	2	2	2	2	1	1	1	1		1	1	1	0	0	1		1	1	2
340	1	2	346	1	27	2	2	2		2	1	29	2	3	2		2	1	1	3	1	1	1	1	1	1	674		96.2857	22	2	2	2	2	1	1	1	1		1	1	1	0	0	1		1	2	2
359	1	2	367	1	22	1	5	1		1	1	30	3	3	3		1	1	1	7	3	2	1	1	1	1	216		30.8571	7	1	1	1	1	2	1	1	1		1	2	1	1	1	2		1	2	3
360	1	2	368	1	26	2	4	1		2	1	28	2	4	3		2	1	1	4	1	1	1	1	1	1	250		35.7143	8	1	1	1	1	2	1	1	1		1	2	1	0	1	1		1	2	2
370	1	2	378	1	30	3	4	1		1	1	37	4	4	3		1	1	1	4	1	2	1	1	1	1	597		85.2857	19	2	2	2	2	2	1	1	1		1	1	1	0	1	1		1	2	3
378	1	2	386	1	27	2	4	1		1	3	36	4	3	2		1	3	1	15	5	2	2	2	1	1	1312		187.429	43	3	4	3	4	1	1	1	1		1	2	1	0	1	1		1	2	2
398	1	2	406	1	25	2	4	1		1	3	28	2	4	3		1	3	1	5	2	1	1	1	2	1	1160		165.714	38	3	4	3	4	1	1	1	1		1	2	1	0	0	1		1	2	2
406	1	2	414	1	24	1	5	1		1	3	33	3	3	4		1	3	1	4	1	1	2	2	2	2	1498		214	49	3	4	3	4	1	2	2	1		2	2	1	0	0	1		1	2	3
415	1	2	423	1	25	2	4	2		2	3	29	2	2	2		2	3	1	4	1	2	2	2	1	2	1089		155.571	36	3	3	3	3	2	1	1	1		1	2	1	0	1	1		1	2	3
419	1	2	427	1	33	3	1	2		1	3	42	5	4	2		1	3	1	7	3	2	2	2	1	1	1602		228.857	53	3	4	3	4	1	1	1	1		1	2	1	0	1	1		1	2	2
422	1	2	430	1	28	2	4	2		2	3	32	3	2	2		2	3	1	5	2	1	3	3	1	3	1675		239.286	55	3	4	3	4	1	2	2	1		2	2	1	0	0	1		1	2	2
425	1	2	433	1	23	1	3	2		2	3	27	2	2	2		2	3	1	4	1	1	2	2	1	2	1379		197	45	3	4	3	4	1	2	2	1		2	2	1	0	0	1		1	2	2
427	1	2	435	1	22	1	6	1		2	3	28	2	2	2		2	3	1	6	2	2	2	2	2	2	1067		152.429	35	3	3	3	3	2	2	2	1		2	1	1	0	1	1		1	2	2
435	1	2	443	1	26	2	5	2		2	3	28	2	4	2		2	3	1	4	1	1	2	2	1	2	1708		244	56	3	4	3	4	2	2	2	1		2	2	1	0	1	1		1	2	3
453	1	2	461	1	32	3	2	2		1	1	35	4	2	3		1	1	4	4	1	1	2	2	2	2	1359		194.143	45	3	4	3	4	1	1	2	1		2	1	1	0	1	1		1	99	3
478	1	2	486	1	24	1	5	1		3	3	32	3	3	2		3	3	1	4	1	1	2	2	1	2	1739		248.429	57	3	4	3	4	2	2	2	1		2	2	1	0	0	2		1	2	3
487	1	2	495	1	30	3	2	1		3	3	32	3	2	2		3	3	1	6	2	2	3	3	1	1	939		134.143	31	3	3	3	3	1	1	1	1		1	2	1	0	1	1		1	2	2
492	1	2	500	1	24	1	5	2		1	3	27	2	5	2		1	3	1	4	1	1	2	2	2	2	1050		150	35	3	3	3	3	2	1	1	1		1	2	1	0	1	1		1	2	3
504	1	2	512	1	25	2	3	2		3	3	35	4	3	4		3	3	1	4	1	1	2	2	2	1	1366		195.143	45	3	4	3	4	1	1	1	1		1	1	1	0	0	1		1	2	3
506	1	2	514	1	27	2	4	1		3	3	32	3	5	4		3	3	1	4	1	1	2	2	1	1	1239		177	41	3	4	3	4	1	1	1	1		1	1	1	0	0	1		1	2	3
510	1	2	518	1	27	2	2	2		1	3	30	3	2	2		1	3	1	5	2	2	2	2	1	2	1428		204	47	3	4	3	4	1	2	2	1		2	2	1	0	1	2		1	2	2
512	1	2	520	1	23	1	4	2		1	3	24	1	3	2		1	3	1	5	2	1	3	3	2	2	1566		223.714	52	3	4	3	4	1	2	2	1		2	1	0	0	1	1		1	2	3
517	1	2	525	1	22	1	3	2		1	1	28	2	3	2		1	1	4	5	2	1	4	4	1	1	914		130.571	30	3	3	3	3	2	1	1	1		1	2	0	0	1	1		1	2	3
526	1	2	534	1	26	2	5	2		1	3	32	3	3	2		1	3	1	4	1	1	2	2	2	2	1268		181.143	42	3	4	3	4	2	2	2	1		2	2	1	0	0	1		1	2	3
545	1	2	553	1	30	3	3	1		3	3	37	4	4	3		3	3	1	5	2	1	3	3	2	2	1138		162.571	37	3	4	3	4	1	1	2	1		2	2	0	1	0	1		2	2	3
552	1	2	560	1	21	1	3	1		1	3	22	1	3	2		1	3	4	5	2	2	1	1	1	1	355		50.7143	11	1	1	1	1	1	1	1	1		1	2	1	0	0	1		1	2	3
560	1	2	568	1	22	1	4	1		1	3	25	2	4	4		1	3	1	4	1	1	2	2	1	2	1340		191.429	44	3	4	3	4	1	2	2	1		2	2	0	0	1	1		1	2	2
563	1	2	571	1	28	2	4	2		1	3	30	3	3	2		1	3	4	4	1	1	2	2	1	1	482		68.8571	16	2	2	2	2	1	1	1	1		1	1	1	0	1	1		1	2	3
573	1	2	582	1	31	3	6	1		1	3	34	3	5	4		1	3	1	4	1	1	2	2	2	2	1094		156.286	36	3	3	3	3	1	2	2	1		2	2	1	0	0	1		1	2	2
591	1	2	601	1	37	4	3	2		2	3	37	4	4	2		2	3	1	4	1	1	2	2	2	1	1683		240.429	56	3	4	3	4	1	1	1	1		1	2	1	0	1	1		2	2	2
608	1	2	618	1	29	2	4	1		1	3	35	4	2	2		1	3	1	6	2	1	4	4	1	2	1780		254.286	59	3	4	3	4	2	2	2	1		2	2	1	0	1	1		1	2	2
630	1	2	641	1	28	2	2	2		2	3	30	3	6	1		2	3	1	4	1	1	2	2	2	2	821		117.286	27	3	3	3	3	2	2	2	1		2	2	1	0	1	2		1	2	2
631	1	2	642	1	26	2	1	2		1	3	26	2	2	2		1	3	1	3	1	1	3	3	1	2	1482		211.714	49	3	4	3	4	2	1	1	1		1	2	0	0	0	4		1	2	3
634	1	2	645	1	28	2	3	2		1	3	33	3	4	2		1	3	1	5	2	2	2	2	1	1	334		47.7143	11	1	1	1	1	2	1	1	1		1	2	1	0	1	3		1	2	2
637	1	2	648	1	25	2	3	2		1	3	27	2	5	2		1	3	1	4	1	2	1	1	1	1	316		45.1429	10	1	1	1	1	2	1	1	1		1	2	1	0	1	1		1	2	2
641	1	2	652	1	25	2	3	1		1	3	30	3	5	3		1	3	1	5	2	1	3	3	2	2	1235		176.429	41	3	4	3	4	1	1	1	1		1	1	1	0	1	3		1	2	3
643	1	2	655	1	21	1	4	1		1	3	25	2	3	4		1	3	1	4	1	1	2	2	1	2	869		124.143	28	3	3	3	3	1	2	2	1		2	2	1	0	1	1		1	2	3
655	1	2	669	1	29	2	6	1		1	3	37	4	4	4		1	3	1	5	2	2	2	2	2	2	1575		225	52	3	4	3	4	2	2	2	1		2	2	1	0	1	1		1	2	3
664	1	2	678	1	30	3	2	2		1	3	34	3	2	2		1	3	4	4	1	1	2	2	2	2	1019		145.571	33	3	3	3	3	2	2	2	1		2	2	0	0	1	1		1	2	3
672	1	2	686	1	30	3	3	2		1	3	32	3	3	4		1	3	1	3	1	1	1	1	2	1	755		107.857	25	3	3	3	3	1	1	1	1		1	2	1	0	1	1		1	2	3
679	1	2	693	1	23	1	2	1		1	1	30	3	2	2		1	1	1	4	1	1	2	2	1	2	958		136.857	31	3	3	3	3	2	1	1	1		1	2	1	0	1	1		1	2	3
680	1	2	694	1	27	2	5	3		1	1	34	3	3	1		1	1	1	7	3	2	3	3	2	2	1459		208.429	48	3	4	3	4	2	1	1	1		1	1	1	0	1	2		1	2	3
688	1	2	702	1	24	1	6	1		1	1	28	2	5	2		1	1	1	4	1	1	2	2	1	2	1395		199.286	46	3	4	3	4	1	2	2	1		2	1	1	0	1	1		1	2	3
694	1	2	708	1	25	2	4	1		2	3	32	3	4	2		2	3	1	6	2	2	2	2	2	2	955		136.429	31	3	3	3	3	2	1	1	1		1	2	1	0	0	1		1	2	3
708	1	2	722	1	24	1	5	1		1	1	32	3	6	2		1	1	1	4	1	1	2	2	2	2	1603		229	53	3	4	3	4	1	2	2	1		2	2	1	0	0	1		1	2	3
719	1	2	733	1	25	2	4	4		1	3	31	3	3	4		1	3	1	6	2	2	2	2	1	1	1483		211.857	49	3	4	3	4	2	1	1	1		1	2	1	0	1	1		1	2	3
720	1	2	734	1	32	3	2	2		1	3	37	4	4	3		1	3	1	3	1	1	1	1	2	1	939		134.143	31	3	3	3	3	2	1	1	1		1	2	1	0	1	2		1	2	3
745	1	2	759	1	24	1	4	1		1	3	36	4	4	2		1	3	1	3	1	1	1	1	2	1	104		14.8571	3	1	1	1	1	2	1	1	1		1	2	1	0	0	1		1	2	2
748	1	2	762	1	30	3	4	2		1	3	35	4	6	5	teacher	1	3	1	5	2	2	1	1	2	1	345		49.2857	11	1	1	1	1	2	1	1	1		1	2	1	0	1	2		1	2	3
752	1	2	766	1	35	4	2	2		2	3	35	4	3	2		1	3	1	6	2	1	4	4	1	1	603		86.1429	20	2	2	2	2	1	1	1	1		1	2	1	0	0	2		1	2	2
756	1	2	770	1	30	3	4	1		1	3	40	5	2	4		1	3	1	6	2	1	4	4	2	1	656		93.7143	21	2	2	2	2	2	1	1	1		1	2	1	0	1	1		1	2	3
761	1	2	775	1	25	2	3	2		1	3	27	2	3	2		1	3	1	4	1	1	2	2	1	2	1701		243	56	3	4	3	4	2	1	1	1		1	2	0	0	1	2		1	2	3
765	1	2	779	1	25	2	6	1		1	3	33	3	5	3		1	3	1	4	1	1	2	2	1	1	447		63.8571	14	2	2	2	2	2	1	1	1		1	2	1	0	1	1		1	2	3
768	1	2	782	1	20	1	5	2		1	3	23	1	4	2		1	3	1	3	1	1	1	1	1	1	618		88.2857	20	2	2	2	2	1	1	1	1		1	1	1	0	0	1		1	2	3
773	1	2	787	1	23	1	5	1		1	3	26	2	4	3		1	3	1	7	3	2	1	1	2	1	1437		205.286	47	3	4	3	4	1	1	1	1		1	2	1	0	1	1		1	2	2
775	1	2	789	1	38	4	3	2		1	3	41	5	3	2		1	3	1	7	3	2	3	3	3	1	1335		190.714	44	3	4	3	4	1	1	1	1		1	2	1	0	1	3		1	2	3
804	1	2	818	1	28	2	4	1		1	3	33	3	2	2		1	3	1	9	4	2	3	3	2	3	1051		150.143	35	3	3	3	3	2	1	2	1		2	1	1	0	0	3		1	2	2
806	1	2	820	1	26	2	2	1		1	3	30	3	1	2		1	3	1	3	1	1	1	1	2	1	1404		200.571	46	3	4	3	4	2	1	1	1		1	1	1	0	0	1		1	2	2
809	1	2	3	1	25	2	5	1		1	3	30	3	4	2		1	3	1	4	1	1	2	2	2	2	1711		244.429	57	3	4	3	4	1	1	1	1		1	2	1	0	0	1		1	2	1
809	1	2	4																								1183		169	39	3	4	3	4	1	1	1	1		1		0	0	0
824	1	2	19	1	30	3	4	1		1	3	40	5	3	3		1	3	1	7	3	2	2	2	1	1	891		127.286	29	3	3	3	3	2	1	1	1		1	2	1	0	0	1		1	2	1
834	1	2	30	1	30	3	3	1		1	1	36	4	4	2		1	1	1	6	2	2	1	1	1	1	483		69	16	2	2	2	2	1	1	1	1		1	2	1	1	0	1		1	2	1
837	1	2	33	1	30	3	3	1		1	3	40	5	1	2		1	3	1	4	1	1	2	2	1	1	1296		185.143	43	3	4	3	4	2	1	1	1		1	1	1	1	0	3		1	2	1
840	1	2	36	1	28	2	1	1		1	3	30	3	3	2		1	3	1	5	2	1	3	3	1	1	1100		157.143	36	3	3	3	3	1	1	1	1		1	1	0	1	0	1		2	2	1
841	1	2	37	1	31	3	5	1		1	3	36	4	4	2		1	3	1	5	2	1	3	3	1	1	1755		250.714	58	3	4	3	4	1	1	1	1		1	2	1	1	0	1		2	2	1
845	1	2	41	1	26	2	5	1		1	3	31	3	3	4		1	3	1	5	2	2	2	2	2	2	866		123.714	28	3	3	3	3	1	1	1	1		1	2	1	1	0	3		1	2	3
853	1	2	49	1	30	3	3	1		2	3	34	3	3	2		2	3	1	5	2	2	1	1	1	1	1222		174.571	40	3	4	3	4	1	1	1	1		1	2	1	1	0	1		2	2	1
858	1	2	54	1	31	3	2	1		1	3	31	3	4	2		1	3	1	7	3	2	3	3	2	2	1483		211.857	49	3	4	3	4	2	1	2	1		2	2	1	0	0	1		1	2	1
865	1	2	61	1	20	1	4	1		1	3	30	3	4	2		1	3	4	4	1	1	2	2	1	1	305		43.5714	10	1	1	1	1	1	1	1	1		1	1	1	1	0	1		1	2	1
868	1	2	65																								853		121.857	28	3	3	3	3	2	1	1	1		1		0	0	0
868	1	2	64	1	24	1	4	1		1	3	30	3	6	3		1	3	1	5	2	2	2	2	1	2	1386		198	46	3	4	3	4	1	1	1	1		1	2	1	1	0	3		1	2	1
874	1	2	71	1	36	4	2	1		1	3	40	5	2	3		1	3	1	4	1	1	2	2	2	1	1587		226.714	52	3	4	3	4	1	1	1	1		1	1	1	1	0	3		1	2	1
880	1	2	77	1	27	2	2	1		1	3	29	2	2	2		1	3	1	3	1	1	1	1	1	1	476		68	15	2	2	2	2	1	1	1	1		1	2	1	1	0	3		2	2	1
885	1	2	82	1	26	2	3	1		1	1	27	2	3	2		1	1	4	8	3	2	3	3	3	1	373		53.2857	12	1	1	2	1	2	1	1	1		1	1	1	1	0	3		2	2	1
890	1	2	87	1	25	2	4	1		1	3	29	2	5	2		1	3	1	8	3	2	2	2	1	1	1483		211.857	49	3	4	3	4	1	1	1	1		1	2	1	1	0	3		1	2	1
897	1	2	94	1	30	3	1	1		1	3	35	4	2	2		1	3	1	5	2	1	3	3	2	2	1499		214.143	49	3	4	3	4	2	1	1	1		1	2	1	1	0	3		1	2	1
900	1	2	97	1	26	2	4	1		1	3	29	2	6	4		1	3	1	4	1	2	1	1	1	1	1240		177.143	41	3	4	3	4	2	1	1	1		1	2	1	1	0	1		1	2	1
903	1	2	100	1	24	1	5	1		1	3	33	3	6	2		1	3	1	6	2	2	1	1	2	1	315		45	10	1	1	1	1	1	1	1	1		1	2	1	1	0	3		2	2	1
917	1	2	114	1	28	2	3	1		2	3	32	3	4	3		2	3	1	5	2	1	3	3	1	2	1301		185.857	43	3	4	3	4	1	2	2	1		2	1	1	1	0	3		1	2	1
924	1	2	121	1	25	2	1	1		1	1	25	2	6	3		1	1	4	3	1	1	1	1	1	1	393		56.1429	13	2	2	2	2	1	1	1	1		1	2	1	0	0	1		1	2	3
927	1	2	124	1	24	1	3	1		1	3	25	2	5	3		1	3	1	3	1	1	1	1	1	1	587		83.8571	19	2	2	2	2	2	1	1	1		1	2	1	1	0	3		1	2	1
929	1	2	126	1	27	2	3	1		2	3	29	2	3	3		2	3	1	6	2	2	1	1	1	1	141		20.1429	4	1	1	1	1	2	1	1	1		1	2	1	1	0	3		1	2	1
940	1	2	137	1	28	2	2	1		1	1	30	3	4	2		1	1	4	5	2	1	3	3	2	2	1709		244.143	56	3	4	3	4	2	1	2	1		2	2	1	1	0	3		2	2	3
948	1	2	145	1	23	1	2	1		1	1	32	3	4	2		1	1	1	6	2	2	2	2	1	2	1402		200.286	46	3	4	3	4	1	2	2	1		2	2	1	0	0	1		2	2	1
951	1	2	148	1	25	2	3	1		1	3	31	3	3	2		1	3	4	3	1	1	1	1	1	1	1055		150.714	35	3	3	3	3	1	1	1	1		1	2	1	0	0	1		2	2	1
953	1	2	150	1	40	5	2	1		1	3	42	5	3	2		1	3	1	4	1	1	2	2	1	1	1083		154.714	36	3	3	3	3	2	1	1	1		1	1	0	1	0	3		1	2	1
962	1	2	159	1	36	4	3	1		1	3	45	5	2	2		1	3	1	3	1	1	1	1	1	1	1171		167.286	39	3	4	3	4	1	1	1	1		1	1	1	0	0	1		1	2	1
964	1	2	161	1	24	1	6	1		2	3	28	2	6	2		1	3	1	5	2	2	1	1	2	1	557		79.5714	18	2	2	2	2	1	1	1	1		1	2	1	0	0	1		2	2	1
971	1	2	168	1	27	2	6	1		2	3	29	2	6	4		2	3	1	4	1	2	1	1	2	1	645		92.1429	21	2	2	2	2	2	1	1	1		1	2	1	0	0	1		1	2	1
980	1	2	177	1	33	3	3	1		1	3	35	4	3	2		1	3	1	5	2	2	1	1	2	1	767		109.571	25	3	3	3	3	1	1	1	1		1	2	1	0	0	1		1	2	3
992	1	2	189	1	24	1	3	1		1	1	28	2	2	3		1	1	4	4	1	1	2	2	1	2	1367		195.286	45	3	4	3	4	2	2	2	1		2	2	0	1	0	1		2	2	3
1002	1	2	200																								1156		165.143	38	3	4	3	4	1	1	1	1		1		0	0	0
1002	1	2	199	1	27	2	5	1		1	1	29	2	4	3		1	1	1	4	1	1	2	2	1	2	1776		253.714	59	3	4	3	4	2	1	1	1		1	2	1	1	0	3		1	2	1
1003	1	2	201	1	28	2	3	1		1	1	31	3	3	2		1	1	4	6	2	2	2	2	2	2	1757		251	58	3	4	3	4	2	1	1	1		1	2	1	0	0	1		2	2	1
1004	1	2	202	1	28	2	2	1		2	3	38	4	1	3		2	3	1	6	2	1	4	4	1	1	926		132.286	30	3	3	3	3	1	1	1	1		1	2	1	1	0	3		1	2	3
1015	1	2	213	1	23	1	6	1		1	1	26	2	1	2		1	1	4	5	2	2	1	1	1	1	632		90.2857	21	2	2	2	2	2	1	1	1		1	2	1	1	0	3		1	2	1
1026	1	2	224	1	28	2	4	1		1	3	29	2	3	2		1	1	4	6	2	2	3	3	2	1	666		95.1429	22	2	2	2	2	2	1	1	1		1	2	1	1	0	3		1	2	1
1027	1	2	225	1	24	1	5	1		1	3	26	2	1	2		1	3	1	3	1	1	1	1	1	1	341		48.7143	11	1	1	1	1	1	1	1	1		1	1	1	1	0	3		1	2	1
1034	1	2	232	1	24	1	1	1		1	3	31	3	5	1		1	3	1	4	1	1	2	2	1	2	1342		191.714	44	3	4	3	4	2	1	1	1		1	1	1	1	0	1		1	2	1
1039	1	2	237	1	27	2	3	1		1	3	36	4	4	3		1	3	1	4	1	1	2	2	1	1	511		73	17	2	2	2	2	1	1	1	1		1	2	1	0	0	1		1	2	1
1047	1	2	245	1	25	2	3	1		1	3	30	3	4	2		1	3	4	6	2	2	2	2	1	1	941		134.429	31	3	3	3	3	1	1	1	1		1	1	1	0	0	1		1	2	3
1051	1	2	249	1	27	2	4	1		1	3	35	4	4	1		1	3	1	6	2	2	2	2	2	1	1774		253.429	59	3	4	3	4	1	1	1	1		1	2	1	1	0	3		1	2	1
1054	1	2	252	1	28	2	3	1		1	3	31	3	5	1		1	3	1	5	2	1	3	3	1	1	1166		166.571	38	3	4	3	4	1	1	1	1		1	2	1	0	0	1		1	2	1
1056	1	2	254	1	24	1	3	1		1	3	38	4	3	3		1	3	1	5	2	1	3	3	1	1	1176		168	39	3	4	3	4	1	1	1	1		1	1	1	1	0	1		1	2	1
1061	1	2	259	1	30	3	2	1		1	3	31	3	3	3		1	3	4	12	5	2	3	3	1	3	1487		212.429	49	3	4	3	4	1	1	1	1		1	2	1	0	0	1		1	2	3
1063	1	2	261	1	28	2	5	1		1	3	33	3	4	3		1	3	4	6	2	2	2	2	3	1	288		41.1429	9	1	1	1	1	2	1	1	1		1	2	1	0	0	1		1	2	1
1065	1	2	263	1	25	2	3	1		1	3	26	2	2	2		1	3	4	4	1	1	2	2	1	1	748		106.857	24	3	2	3	2	1	1	1	1		1	2	1	0	0	1		1	2	3
1068	1	2	266	1	20	1	4	1		1	3	26	2	3	2		1	3	4	4	1	2	1	1	1	1	180		25.7143	6	1	1	1	1	2	1	1	1		1	2	1	0	0	1		1	2	1
1070	1	2	268	1	21	1	4	1		1	3	24	1	5	2		1	3	4	3	1	1	1	1	2	1	535		76.4286	17	2	2	2	2	2	1	1	1		1	2	1	0	0	1		2	2	3
1081	1	2	279	1	26	2	4	1		1	1	29	2	4	2		1	1	1	6	2	2	2	2	2	1	1260		180	42	3	4	3	4	1	1	1	1		1	2	1	1	0	3		1	2	1
1084	1	2	282	1	30	3	5	1		1	1	30	3	4	2		1	1	4	4	1	1	2	2	1	2	1676		239.429	55	3	4	3	4	2	1	1	1		1	2	1	0	0	1		1	2	3
1084	1	2	283																								1016		145.143	33	3	3	3	3	1	1	1	1		1		0	0	0
1101	1	2	302																								307		43.8571	10	1	1	1	1	2	1	1	1		1		0	0	0
1101	1	2	301	1	24	1	3	1		3	3	31	3	6	2		3	3	1	6	2	1	2	2	2	2	1217		173.857	40	3	4	3	4	1	1	1	1		1	2	1	0	0	1		1	2	1
1103	1	2	304	1	24	1	3	1		1	3	28	2	3	3		1	3	1	4	1	1	2	2	1	2	937		133.857	31	3	3	3	3	1	2	2	1		2	2	1	0	0	1		1	2	1
1105	1	2	306	1	28	2	2	1		1	3	37	4	2	2		1	3	4	4	1	1	2	2	1	1	954		136.286	31	3	3	3	3	1	1	1	1		1	2	0	1	0	1		1	2	1
1108	1	2	309	1	35	4	3	2		1	3	41	5	3	2		1	3	1	4	1	1	2	2	2	1	1265		180.714	42	3	4	3	4	1	1	1	1		1	2	1	0	0	1		2	2	3
1122	1	2	323	1	36	4	2	1		1	3	36	4	2	2		1	3	1	5	2	1	3	3	1	1	1393		199	46	3	4	3	4	1	1	1	1		1	2	1	0	0	1		1	2	1
1130	1	2	331	1	25	2	4	1		1	3	30	3	4	3		1	3	1	5	2	1	3	3	1	2	977		139.571	32	3	3	3	3	1	1	1	1		1	2	1	0	0	1		1	2	1
1136	1	2	337	1	31	3	4	1		1	3	36	4	6	5	government employee	1	3	1	4	1	1	2	2	2	1	1478		211.143	49	3	4	3	4	1	1	1	1		1	2	1	0	0	1		2	2	3
1154	1	2	355	1	30	3	3	1		1	3	37	4	2	2		1	3	1	4	1	1	2	2	1	1	1387		198.143	46	3	4	3	4	1	1	1	1		1	2	0	0	1	3		2	2	1
1160	1	2	361	1	31	3	3	1		1	3	29	2	2	2		1	3	1	5	2	2	3	3	2	2	1733		247.571	57	3	4	3	4	1	1	1	1		1	2	0	0	1	3		2	2	3
1160	1	2	362																								857		122.429	28	3	3	3	3	1	1	1	1		1		0	0	0
1170	1	2	372	1	26	2	2	1		1	3	28	2	3	2		1	3	1	4	1	1	2	2	1	2	1043		149	34	3	3	3	3	2	2	2	1		2	2	1	1	0	1		2	2	1
1193	1	2	395	1	26	2	4	1		1	3	33	3	4	2		1	3	1	4	1	2	1	1	2	1	1181		168.714	39	3	4	3	4	1	1	1	1		1	2	1	0	0	1		2	1	3
1194	1	2	396	1	25	2	3	1		1	3	35	4	5	3		1	3	4	4	1	1	2	2	1	1	542		77.4286	18	2	2	2	2	1	1	1	1		1	1	0	1	0	3		2	1	3
1199	1	2	401	1	29	2	3	1		1	3	30	3	3	2		1	3	4	4	1	1	2	2	1	2	1460		208.571	48	3	4	3	4	2	1	1	1		1	2	1	0	0	1		2	2	3
1200	1	2	402	1	25	2	4	1		1	3	30	3	4	2		1	3	1	6	2	2	2	2	2	2	1384		197.714	46	3	4	3	4	2	1	2	1		2	2	1	0	0	3		2	2	3
1201	1	2	403	1	30	3	3	1		1	3	33	3	2	2		1	3	1	4	1	1	2	2	1	2	1447		206.714	48	3	4	3	4	2	1	1	1		1	2	1	0	0	1		1	2	3
1216	1	2	418	1	28	2	6	1		1	3	32	3	4	3		1	3	1	4	1	1	2	2	1	1	785		112.143	26	3	3	3	3	2	1	1	1		1	2	1	1	0	3		2	2	1
1224	1	2	426	1	26	2	5	1		3	3	35	4	4	3		3	3	1	6	2	1	1	1	2	1	367		52.4286	12	1	1	2	1	1	1	1	1		1	2	1	0	0	1		2	2	1
1230	1	2	432	1	25	2	6	1		1	3	27	2	6	1		1	3	1	6	2	2	1	1	1	1	528		75.4286	17	2	2	2	2	1	1	1	1		1	2	1	0	0	1		2	2	1
1242	1	2	444	1	29	2	5	2		1	3	35	4	4	3		1	3	1	7	3	2	3	3	1	2	981		140.143	32	3	3	3	3	2	1	2	1		2	2	1	0	0	1		1	2	1
1249	1	2	451	1	25	2	6	1		1	3	32	3	4	2		1	3	1	3	1	1	1	1	1	1	708		101.143	23	2	2	2	2	2	1	1	1		1	2	1	0	0	1		1	1	1
1250	1	2	452	1	25	2	6	1		1	3	33	3	6	3		1	3	1	5	2	2	1	1	2	1	402		57.4286	13	2	2	2	2	2	1	1	1		1	2	1	0	0	1		2	2	3
1256	1	2	458	1	26	2	6	1		1	3	26	2	6	2		1	3	1	3	1	1	1	1	1	1	648		92.5714	21	2	2	2	2	2	1	1	1		1	2	1	0	0	1		1	2	3
1257	1	2	459	1	22	1	6	1		1	3	29	2	3	3		1	3	1	3	1	1	1	1	1	1	100		14.2857	3	1	1	1	1	2	1	1	1		1	2	1	0	0	1		2	2	3
1258	1	2	460	1	29	2	6	1		2	3	38	4	6	3		2	3	1	4	1	1	2	2	2	1	1378		196.857	45	3	4	3	4	2	1	1	1		1	2	1	0	0	1		1	2	3
1279	1	2	481	1	28	2	6	1		2	3	33	3	5	3		2	3	1	3	1	1	1	1	1	1	315		45	10	1	1	1	1	2	1	1	1		1	2	1	0	0	1		2	2	1
1280	1	2	482	1	24	1	3	1		2	3	29	2	6	3		2	3	1	5	2	2	1	1	1	1	206		29.4286	6	1	1	1	1	2	1	1	1		1	2	1	0	0	1		1	2	1
1289	1	2	491	1	29	2	5	1		1	3	30	3	4	4		2	3	1	3	1	1	1	1	2	1	692		98.8571	23	2	2	2	2	1	1	1	1		1	2	1	0	0	1		1	2	1
1290	1	2	492	1	24	1	6	1		2	3	30	3	6	3		2	3	1	5	2	2	1	1	2	1	227		32.4286	7	1	1	1	1	2	1	1	1		1	2	1	0	0	1		1	2	3
1297	1	2	499	1	25	2	6	1		2	3	26	2	6	3		2	3	1	3	1	1	1	1	2	1	411		58.7143	13	2	2	2	2	1	1	1	1		1	2	1	0	0	1		1	2	1
1305	1	2	507	1	21	1	6	1		2	3	24	1	6	3		2	3	1	6	2	2	1	1	2	1	167		23.8571	5	1	1	1	1	1	1	1	1		1	2	1	0	0	1		2	2	1
1307	1	2	509	1	26	2	6	1		2	3	40	5	6	3		2	3	1	9	4	2	1	1	3	1	455		65	15	2	2	2	2	2	1	1	1		1	2	1	0	0	1		2	2	3
1310	1	2	512	1	33	3	3	1		2	3	35	4	4	3		2	3	1	3	1	1	1	1	1	1	517		73.8571	17	2	2	2	2	1	1	1	1		1	2	1	0	0	1		1	2	1
1312	1	2	514	1	32	3	6	1		2	3	33	3	6	3		2	3	1	7	3	2	1	1	2	1	394		56.2857	13	2	2	2	2	1	1	1	1		1	2	1	0	0	1		1	2	1
1313	1	2	515	1	24	1	4	1		2	3	27	2	3	3		2	3	1	8	3	2	4	4	3	1	1024		146.286	34	3	3	3	3	2	1	1	1		1	2	1	0	0	1		2	2	1
1316	1	2	518	1	23	1	6	1		2	3	27	2	2	3		1	3	1	3	1	1	1	1	1	1	460		65.7143	15	2	2	2	2	1	1	1	1		1	2	1	0	0	1		1	2	1
1317	1	2	519	1	22	1	5	1		1	3	27	2	5	2		1	1	1	3	1	1	1	1	2	1	616		88	20	2	2	2	2	2	1	1	1		1	2	1	0	0	1		1	2	1
1318	1	2	520	1	19	1	4	1		1	3	39	4	4	2		1	3	1	3	1	1	1	1	1	1	789		112.714	26	3	3	3	3	1	1	1	1		1	2	1	0	0	1		1	1	1
1319	1	2	521	1	30	3	4	1		1	3	33	3	3	3		1	3	1	3	1	1	1	1	2	1	1477		211	49	3	4	3	4	1	1	1	1		1	2	1	0	0	1		1	2	3
1323	1	2	4	1	27	2	4	1		1	1	30	3	4	2		1	1	1	3	1	1	1	1	1	1	1016		145.143	33	3	3	3	3	1	1	1	1		1	2	1	0	1	3		1	2	2
1329	1	2	11	1	26	2	5	1		1	3	32	3	4	2		1	3	4	6	2	2	1	1	2	1	296		42.2857	9	1	1	1	1	1	1	1	1		1	2	1	0	0	1		1	2	2
1341	1	2	23	1	29	2	6	1		1	3	36	4	6	2		1	3	1	6	2	2	2	2	2	2	1784		254.857	59	3	4	3	4	1	1	1	1		1	2	1	0	0	1		1	2	2
1352	1	2	34	1	25	2	4	1		1	1	30	3	5	2		1	1	1	5	2	2	3	3	2	2	1479		211.286	49	3	4	3	4	2	2	2	1		2	2	1	0	0	1		1	2	3
1358	1	2	40	1	25	2	3	1		1	3	27	2	2	2		1	3	4	3	1	1	1	1	2	1	406		58	13	2	2	2	2	1	1	1	1		1	2	1	0	0	1		1	2	2
1361	1	2	43	1	21	1	3	1		1	3	29	2	3	2		1	3	4	3	1	1	1	1	2	1	336		48	11	1	1	1	1	1	1	1	1		1	2	1	0	0	1		1	2	3
1363	1	2	45	1	36	4	3	2		1	3	39	4	2	2		1	3	1	4	1	1	2	2	1	1	1085		155	36	3	3	3	3	1	1	1	1		1	1	0	0	1	3		1	2	3
1411	1	2	93	1	27	2	3	1		1	3	28	2	4	4		1	3	4	4	1	1	2	2	2	1	1345		192.143	44	3	4	3	4	2	1	1	1		1	1	1	0	1	3		1	2	2
1427	1	2	109	1	30	3	4	1		1	3	33	3	3	4		1	3	1	5	2	2	2	2	2	1	297		42.4286	9	1	1	1	1	2	1	1	1		1	1	1	0	0	1		1	2	2
1429	1	2	111	1	40	5	1	1		1	3	46	5	2	2		1	3	4	5	2	1	3	3	1	1	257		36.7143	8	1	1	1	1	1	1	1	1		1	1	0	1	1	3		2	2	3
1436	1	2	118	1	29	2	3	1		1	1	29	2	4	2		1	1	1	4	1	2	1	1	1	1	770		110	25	3	3	3	3	1	1	1	1		1	2	0	1	1	3		1	2	3
1446	1	2	128	1	28	2	6	1		1	1	33	3	6	2		2	3	1	5	2	2	1	1	2	1	883		126.143	29	3	3	3	3	1	1	1	1		1	2	1	0	0	1		2	2	3
1480	1	2	163	1	25	2	3	1		1	3	27	2	6	2		1	3	1	6	2	2	2	2	1	2	1477		211	49	3	4	3	4	2	2	2	1		2	2	1	1	0	1		1	2	3
1484	1	2	167	1	33	3	3	1		1	3	38	4	4	2		1	3	1	6	2	2	2	2	1	2	1164		166.286	38	3	4	3	4	2	2	2	1		2	1	1	0	0	1		1	2	3
1496	1	2	179	1	28	2	3	1		1	3	29	2	3	2		1	3	4	5	2	1	3	3	1	2	1101		157.286	36	3	3	3	3	2	1	2	1		2	2	1	0	0	1		2	2	3
1513	1	2	196	1	26	2	3	1		1	3	32	3	2	2		1	3	1	5	2	1	3	3	2	2	1745		249.286	58	3	4	3	4	2	2	2	1		2	2	0	1	1	3		1	2	2
1515	1	2	198	1	24	1	2	1		1	3	37	4	2	2		1	3	1	4	1	1	2	2	2	2	1539		219.857	51	3	4	3	4	2	2	2	1		2	1	1	0	0	1		1	2	2
1542	1	2	225	1	27	2	5	1		1	3	33	3	4	2		1	3	1	5	2	2	2	2	1	2	1342		191.714	44	3	4	3	4	2	2	2	1		2	2	1	0	0	1		2	2	3
1582	1	2	265	1	21	1	4	1		1	3	30	3	6	2		1	3	4	5	2	2	1	1	2	1	232		33.1429	7	1	1	1	1	1	1	1	1		1	1	1	0	0	1		2	2	3
1588	1	2	271	1	28	2	2	2		1	1	35	4	2	2		1	1	1	8	3	2	3	3	1	3	1728		246.857	57	3	4	3	4	1	2	2	1		2	2	0	0	1	2		2	2	3
1589	1	2	272	1	24	1	3	1		1	1	32	3	2	2		1	1	1	4	1	1	2	2	1	1	1114		159.143	37	3	4	3	4	1	1	1	1		1	2	1	0	0	1		1	2	2
1600	1	2	283	1	29	2	3	1		1	3	36	4	2	2		1	3	1	4	1	1	2	2	1	2	1668		238.286	55	3	4	3	4	2	1	2	1		2	2	1	0	0	1		2	2	3
1604	1	2	287	1	24	1	4	1		1	3	33	3	3	2		1	3	4	6	2	2	2	2	2	2	1287		183.857	42	3	4	3	4	1	1	1	1		1	1	1	0	0	1		2	2	1
1604	1	2	288																								387		55.2857	12	1	1	2	1	2	1	1	1		1		0	0	0
1612	1	2	296	1	35	4	2	2		1	3	36	4	2	2		1	3	1	6	2	1	4	4	1	2	1509		215.571	50	3	4	3	4	2	2	2	1		2	1	1	0	0	1		2	2	3
1624	1	2	308	1	31	3	2	2		1	3	32	3	2	2		1	3	4	7	3	2	3	3	1	2	1302		186	43	3	4	3	4	2	2	2	1		2	2	1	0	0	1		1	2	2
1626	1	2	310	1	27	2	5	1		1	3	29	2	6	2		1	3	4	6	2	2	2	2	2	2	1334		190.571	44	3	4	3	4	1	1	1	1		1	2	1	0	1	3		1	2	2
1651	1	2	335	1	28	2	3	1		2	3	31	3	2	2		2	3	1	6	2	2	1	1	1	1	1215		173.571	40	3	4	3	4	2	1	1	1		1	2	1	0	1	3		2	2	2
1680	1	2	364	1	26	2	3	1		3	3	38	4	3	2		3	3	1	5	2	2	1	1	2	1	874		124.857	29	3	3	3	3	1	1	1	1		1	2	1	0	0	1		2	2	2
1685	1	2	369	1	27	2	3	1		1	3	32	3	4	2		1	3	1	4	1	1	2	2	2	2	1262		180.286	42	3	4	3	4	1	2	2	1		2	2	1	0	0	1		2	2	3
1692	1	2	376	1	25	2	4	2		1	3	28	2	4	2		1	3	4	3	1	1	1	1	2	1	141		20.1429	4	1	1	1	1	2	1	1	1		1	2	1	0	0	1		2	2	3
1716	1	2	400	1	26	2	3	2		1	3	28	2	6	2		1	3	1	7	3	2	2	2	1	2	1480		211.429	49	3	4	3	4	1	1	1	1		1	2	1	0	0	1		2	2	3
1729	1	2	413	1	25	2	3	2		1	3	30	3	3	2		1	3	4	4	1	1	2	2	2	2	750		107.143	25	3	3	3	3	2	1	1	1		1	2	1	0	0	1		2	2	3
1734	1	2	418	1	26	2	4	2		1	3	27	2	4	2		1	3	4	4	1	1	2	2	1	2	1687		241	56	3	4	3	4	2	2	2	1		2	1	1	0	0	1		2	2	3
1760	1	2	444	1	27	2	3	2		1	3	32	3	3	2		1	3	1	4	1	1	2	2	2	1	1713		244.714	57	3	4	3	4	1	1	1	1		1	2	1	0	0	1		2	2	3
1775	1	2	459	1	28	2	3	1		1	3	38	4	3	2		1	3	1	6	2	2	2	2	1	2	802		114.571	26	3	3	3	3	1	1	2	1		2	2	1	0	0	1		2	2	2
1784	1	2	468	1	27	2	5	2		1	3	32	3	6	2		1	3	1	4	1	1	2	2	2	2	972		138.857	32	3	3	3	3	1	1	1	1		1	2	1	0	0	1		2	2	3
1785	1	2	469	1	27	2	5	2		1	3	32	3	6	2		1	3	1	4	1	1	2	2	2	1	471		67.2857	15	2	2	2	2	1	1	1	1		1	2	1	0	0	1		2	2	3
1794	1	2	478	1	21	1	4	1		1	1	23	1	6	2		1	1	4	4	1	2	1	1	1	1	511		73	17	2	2	2	2	2	1	1	1		1	1	1	0	0	1		2	2	3
1795	1	2	479	1	21	1	5	1		1	1	26	2	4	2		1	1	4	3	1	1	1	1	1	1	543		77.5714	18	2	2	2	2	2	1	1	1		1	2	0	1	1	3		2	2	3
1797	1	2	481	1	28	2	5	1		1	1	29	2	4	2		1	1	1	8	3	2	3	3	1	2	1434		204.857	47	3	4	3	4	1	2	2	1		2	1	1	0	1	3		2	2	2
1802	1	2	486	1	30	3	1	2		1	1	36	4	1	2		1	1	1	5	2	2	2	2	1	1	1007		143.857	33	3	3	3	3	2	1	1	1		1	2	1	0	0	1		2	2	3
1822	1	2	507	1	32	3	3	1		1	1	34	3	4	2		1	1	1	6	2	2	2	2	2	1	999		142.714	33	3	3	3	3	2	1	1	1		1	2	1	0	0	1		2	2	2
1841	1	2	526	1	28	2	5	1		2	3	32	3	4	2		2	3	4	4	1	1	2	2	2	2	821		117.286	27	3	3	3	3	2	1	1	1		1	2	1	1	0	1		1	2	3
1841	1	2	527																								202		28.8571	6	1	1	1	1	1	1	1	1		1
1857	1	2	543	1	30	3	5	1		1	3	32	3	2	2		1	3	1	6	2	2	2	2	2	1	1436		205.143	47	3	4	3	4	2	1	1	1		1	1	1	0	0	1		2	2	1
1864	1	2	550	1	26	2	3	1		1	3	28	2	3	2		1	3	4	4	1	1	2	2	1	2	883		126.143	29	3	3	3	3	1	1	2	1		2	1	1	0	0	1		1	2	2
1871	1	2	557	1	24	1	5	1		2	3	27	2	5	2		2	3	4	4	1	1	2	2	1	2	1263		180.429	42	3	4	3	4	1	2	2	1		2	1	1	0	0	1		2	2	2
1879	1	2	565	1	35	4	3	1		2	3	48	5	3	2		2	3	1	4	1	1	2	2	1	1	1297		185.286	43	3	4	3	4	1	1	1	1		1	1	1	0	0	1		2	2	2
1882	1	2	568	1	32	3	5	1		1	3	38	4	4	2		1	3	1	6	2	2	2	2	1	1	1067		152.429	35	3	3	3	3	1	1	1	1		1	2	1	0	0	1		1	2	3
1883	1	2	569	1	27	2	5	1		2	3	27	2	5	2		2	3	4	4	1	1	2	2	2	2	832		118.857	27	3	3	3	3	1	1	1	1		1	2	1	0	0	1		2	2	2
1894	1	2	580	1	32	3	3	1		2	3	37	4	2	2		2	3	4	4	1	1	2	2	1	1	393		56.1429	13	2	2	2	2	1	1	1	1		1	1	0	1	1	1		1	2	3
1895	1	2	581	1	33	3	3	1		3	3	36	4	4	2		3	3	1	6	2	1	4	4	2	2	1297		185.286	43	3	4	3	4	2	2	2	1		2	2	1	0	0	1		2	2	3
1929	1	2	615	1	24	1	5	1		1	3	30	3	4	1		1	3	1	4	1	1	2	2	1	1	1003		143.286	33	3	3	3	3	1	1	1	1		1	2	1	0	0	1		2	2	2
1944	1	2	630	1	30	3	5	1		1	3	30	3	4	2		1	3	1	6	2	2	2	2	1	1	1566		223.714	52	3	4	3	4	2	1	1	1		1	1	0	0	1	1		2	2	1
1950	1	2	636	1	26	2	4	1		1	3	31	3	3	2		1	3	1	10	4	2	2	2	2	1	702		100.286	23	2	2	2	2	1	1	1	1		1	1	1	0	1	3		1	2	2
1964	1	2	650	1	25	2	2	1		2	3	27	2	2	2		2	3	4	7	3	2	1	1	2	1	363		51.8571	12	1	1	2	1	1	1	1	1		1	1	1	0	0	1		1	2	1
1968	1	2	3	1	24	1	5	1		1	1	32	3	5	3		1	1	1	7	3	2	1	1	1	1	1717		245.286	57	3	4	3	4	1	1	1	1		1	2	1	0	0	1		2	2	3
1970	1	2	5	1	25	2	6	1		1	1	30	3	6	5		1	3	1	6	2	2	1	1	2	1	257		36.7143	8	1	1	1	1	1	1	1	1		1	2	1	0	0	1		2	2	3
1971	1	2	6	1	27	2	3	1		1	1	30	3	4	2		1	1	1	5	2	1	3	3	2	2	1092		156	36	3	3	3	3	2	1	1	1		1	2	0	0	1	3		2	2	3
1972	1	2	7	1	26	2	5	1		1	1	36	4	3	3		1	1	1	5	2	1	3	3	2	2	1364		194.857	45	3	4	3	4	2	1	1	1		1	2	1	0	0	1		2	2	2
1996	1	2	33	1	22	1	4	1		1	3	32	3	3	2		1	3	1	6	2	2	2	2	2	1	1259		179.857	41	3	4	3	4	2	1	1	1		1	2	1	0	0	1		2	2	3
2000	1	2	38	1	25	2	3	1		1	3	35	4	4	2		1	3	1	4	1	1	2	2	1	1	1277		182.429	42	3	4	3	4	2	1	1	1		1	2	1	0	0	1		2	2	3
2005	1	2	43	1	29	2	3	1		1	3	33	3	3	2		1	3	1	6	2	1	3	3	2	2	1179		168.429	39	3	4	3	4	1	1	1	1		1	2	1	0	0	1		2	2	3
2029	1	2	68	1	27	2	4	1		1	3	31	3	2	2		1	3	1	6	2	2	2	2	2	2	1534		219.143	51	3	4	3	4	1	1	1	1		1	2	1	0	0	1		2	2	3
2048	1	2	88	1	30	3	3	1		1	3	33	3	4	3		1	3	1	6	2	2	2	2	1	1	1404		200.571	46	3	4	3	4	1	1	1	1		1	2	1	0	0	1		2	2	3
2054	1	2	94	1	28	2	4	1		1	3	35	4	4	2		1	3	1	3	1	1	1	1	2	1	458		65.4286	15	2	2	2	2	2	1	1	1		1	2	1	0	0	1		2	2	2
2056	1	2	96	1	27	2	2	1		1	3	32	3	5	2		1	3	4	5	2	2	1	1	1	1	620		88.5714	20	2	2	2	2	2	1	1	1		1	2	1	0	0	1		2	2	3
2062	1	2	103	1	24	1	4	1		1	1	34	3	5	2		1	1	4	4	1	1	2	2	1	2	1507		215.286	50	3	4	3	4	2	2	2	1		2	2	1	0	0	1		2	2	3
2067	1	2	108	1	25	2	4	1		1	1	35	4	3	2		1	1	1	7	3	2	3	3	2	2	1608		229.714	53	3	4	3	4	2	2	2	1		2	2	1	0	0	1		2	2	2
2068	1	2	109	1	28	2	3	1		1	1	30	3	3	2		1	1	1	4	1	1	2	2	1	2	728		104	24	3	2	3	2	1	1	1	1		1	2	1	0	0	1		2	2	3
2079	1	2	120	1	28	2	5	1		2	3	29	2	5	2		2	3	1	7	3	2	2	2	2	2	1436		205.143	47	3	4	3	4	1	2	2	1		2	2	1	1	1	3		2	2	2
2083	1	2	124	1	29	2	6	1		1	1	39	4	5	2		1	1	1	4	1	1	2	2	2	2	1698		242.571	56	3	4	3	4	1	1	1	1		1	2	1	0	0	1		2	2	3
2096	1	2	137	1	27	2	4	1		2	1	32	3	4	2		2	1	4	4	1	1	2	2	2	1	1371		195.857	45	3	4	3	4	2	1	1	1		1	2	1	0	0	1		2	2	3
2122	1	2	165	1	26	2	3	1		2	3	30	3	3	4		3	3	1	4	1	1	2	2	1	2	1291		184.429	43	3	4	3	4	1	1	1	1		1	2	1	0	0	1		2	2	3
2122	1	2	166														2										529		75.5714	17	2	2	2	2	2	1	1	1		1		0	0	0
2142	1	2	186	1	32	3	2	1		1	1	33	3	3	2		1	1	1	5	2	1	3	3	1	2	1502		214.571	50	3	4	3	4	2	2	2	1		2	2	0	1	1	3		2	2	2
2143	1	2	187	1	25	2	3	1		1	1	27	2	3	2		1	1	1	4	1	1	2	2	1	2	1118		159.714	37	3	4	3	4	1	1	1	1		1	2	0	1	1	3		2	2	3
2145	1	2	189	1	35	4	3	1		1	1	39	4	3	2		1	1	1	4	1	1	2	2	1	1	1252		178.857	41	3	4	3	4	1	1	1	1		1	2	1	0	1	3		2	2	3
2151	1	2	196	1	29	2	4	2		1	1	32	3	3	2		1	1	1	4	1	1	2	2	1	1	1687		241	56	3	4	3	4	2	1	1	1		1	2	1	1	1	3		2	2	2
2167	1	2	212	1	25	2	3	1		1	1	27	2	3	2		1	1	4	4	1	1	2	2	1	2	1666		238	55	3	4	3	4	2	2	2	1		2	2	0	1	1	3		2	2	3
2175	1	2	221	1	22	1	2	1		1	3	34	3	2	2		1	3	4	4	1	1	2	2	1	2	973		139	32	3	3	3	3	2	2	2	1		2	2	0	1	1	3		2	2	3
2177	1	2	223	1	24	1	3	1		1	3	32	3	3	2		1	3	4	4	1	1	2	2	2	2	908		129.714	30	3	3	3	3	1	2	2	1		2	2	1	0	1	3		2	2	3
2178	1	2	224	1	26	2	3	1		1	3	27	2	2	2		1	3	1	4	1	1	2	2	1	2	964		137.714	32	3	3	3	3	2	2	2	1		2	2	1	0	0	1		2	2	3
2179	1	2	225	1	22	1	4	1		1	3	26	2	3	2		1	3	1	4	1	1	2	2	2	2	1692		241.714	56	3	4	3	4	1	2	2	1		2	2	1	0	0	1		2	2	2
2208	1	2	254	1	40	5	5	1		3	3	36	4	6	5		1	3	1	6	2	1	4	4	2	1	571		81.5714	19	2	2	2	2	2	1	1	1		1	2	1	0	0	1		2	2	3
2234	1	2	283	1	26	2	1	1		1	1	27	2	4	2		1	1	1	4	1	1	2	2	1	1	1456		208	48	3	4	3	4	2	1	1	1		1	2	0	0	1	3		2	2	3
2237	1	2	286	1	25	2	2	2		1	1	40	5	3	2		1	1	4	4	1	1	2	2	1	2	1657		236.714	55	3	4	3	4	2	2	2	1		2	2	0	1	1	3		2	2	3
2238	1	2	287	1	29	2	4	1		1	1	32	3	3	2		1	1	1	5	2	1	3	3	1	2	1540		220	51	3	4	3	4	1	1	1	1		1	1	1	0	1	3		2	2	2
2238	1	2	288																								1010		144.286	33	3	3	3	3	1	1	1	1		1		0	0	0
2246	1	2	298	1	36	4	4	1		1	3	33	3	2	2		1	3	1	4	1	1	2	2	1	1	1484		212	49	3	4	3	4	1	1	1	1		1	2	1	0	1	3		1	2	3
2267	1	2	320	1	32	3	2	1		1	3	34	3	3	2		1	3	1	5	2	1	3	3	1	1	1138		162.571	37	3	4	3	4	1	1	1	1		1	2	0	1	1	3		2	2	3
2273	1	2	326	1	21	1	6	1		1	3	25	2	4	2		1	3	4	3	1	1	1	1	1	1	279		39.8571	9	1	1	1	1	1	1	1	1		1	2	1	0	0	1		1	2	2
2275	1	2	328	1	27	2	5	1		1	3	32	3	2	2		1	3	4	4	1	1	2	2	1	2	1220		174.286	40	3	4	3	4	2	2	2	1		2	2	1	0	0	1		1	2	2
2286	1	2	342	1	20	1	3	1		1	3	25	2	2	2		1	3	4	3	1	1	1	1	1	1	238		34	7	1	1	1	1	2	1	1	1		1	2	1	0	0	1		2	2	3
2287	1	2	343	1	27	2	3	1		1	3	29	2	3	2		1	3	4	8	3	2	3	3	1	3	1338		191.143	44	3	4	3	4	1	2	2	1		2	1	1	1	1	3		1	2	2
2288	1	2	344	1	28	2	3	1		1	3	30	3	3	2		1	3	1	5	2	1	2	2	1	2	1440		205.714	48	3	4	3	4	2	1	1	1		1	2	1	0	1	3		1	2	2
2294	1	2	350	1	26	2	6	1		1	3	29	2	5	3		1	3	4	3	1	1	1	1	1	1	316		45.1429	10	1	1	1	1	2	1	1	1		1	2	1	0	0	1		1	2	3
2297	1	2	353	1	26	2	4	1		1	3	32	3	3	2		1	3	4	5	2	1	3	3	1	2	1638		234	54	3	4	3	4	1	2	2	1		2	1	1	0	1	3		1	2	2
2307	1	2	363	1	22	1	4	1		1	3	31	3	2	2		1	3	4	4	1	1	2	2	2	2	965		137.857	32	3	3	3	3	2	1	1	1		1	2	1	1	1	3		1	2	3
2307	1	2	364																								422		60.2857	14	2	2	2	2	2	1	1	1		1		0	0	0
2311	1	2	368	1	29	2	2	1		1	3	30	3	2	2		1	3	4	3	1	1	1	1	1	1	406		58	13	2	2	2	2	1	1	1	1		1	2	1	0	0	1		1	2	3
2313	1	2	370	1	25	2	4	1		1	3	28	2	4	4		1	3	4	4	1	1	2	2	1	2	975		139.286	32	3	3	3	3	2	2	2	1		2	2	1	0	0	1		2	2	2
2319	1	2	376	1	26	2	4	1		1	3	29	2	6	5		1	3	1	4	1	1	2	2	1	2	1685		240.714	56	3	4	3	4	2	1	1	1		1	2	1	0	0	1		1	2	3
2322	1	2	379	1	30	3	3	1		1	3	31	3	3	2		1	3	1	5	2	2	1	1	2	1	519		74.1429	17	2	2	2	2	1	1	1	1		1	2	1	0	0	1		2	2	3
2325	1	2	382	1	27	2	4	1		1	3	33	3	3	2		1	3	4	4	1	1	2	2	1	2	974		139.143	32	3	3	3	3	2	2	2	1		2	2	0	0	1	2		2	2	3
2330	1	2	387	1	22	1	4	1		2	3	29	2	3	2		2	3	4	3	1	1	1	1	2	1	1306		186.571	43	3	4	3	4	1	1	1	1		1	2	1	0	0	1		2	2	2
2346	1	2	403	1	30	3	5	1		1	3	35	4	6	5		1	3	4	11	5	2	1	1	2	1	411		58.7143	13	2	2	2	2	1	1	1	1		1	1	1	0	1	3		2	2	2
2355	1	2	413	1	31	3	4	1		1	3	34	3	4	3		1	3	4	5	2	1	3	3	2	1	773		110.429	25	3	3	3	3	2	1	1	1		1	2	1	0	0	1		2	2	3
2381	1	2	441	1	23	1	3	1		1	3	35	4	3	2		1	3	1	3	1	1	1	1	2	1	1341		191.571	44	3	4	3	4	1	1	1	1		1	2	1	0	0	1		2	2	3
2382	1	2	442	1	23	1	3	1		1	3	30	3	4	2		1	3	1	4	1	1	2	2	1	2	855		122.143	28	3	3	3	3	2	1	1	1		1	2	1	0	0	1		1	2	3
2398	1	2	459	1	24	1	4	1		1	3	31	3	3	2		1	3	4	4	1	1	2	2	1	2	1221		174.429	40	3	4	3	4	1	2	2	1		2	2	1	0	0	1		2	2	3
2401	1	2	462	1	30	3	6	1		4	3	37	4	2	2		1	3	1	4	1	1	2	2	2	1	1117		159.571	37	3	4	3	4	2	1	1	1		1	2	1	0	0	1		2	2	2
2422	1	2	483	1	31	3	3	1		1	3	38	4	5	3		1	3	4	3	1	1	1	1	1	1	1165		166.429	38	3	4	3	4	2	1	1	1		1	2	1	0	0	1		1	2	3
2430	1	2	491	1	20	1	5	1		1	3	22	1	6	2		1	3	4	3	1	1	1	1	1	1	238		34	7	1	1	1	1	2	1	1	1		1	2	1	0	0	1		1	2	3
2437	1	2	498	1	28	2	3	1		1	3	33	3	3	2		1	3	4	4	1	1	2	2	2	2	1148		164	38	3	4	3	4	1	2	2	1		2	2	1	0	0	1		1	2	3
2444	1	2	505	1	24	1	6	1		1	3	27	2	4	5		1	3	4	7	3	2	1	1	1	1	288		41.1429	9	1	1	1	1	2	1	1	1		1	2	1	0	0	1		1	2	3
2445	1	2	506	1	21	1	3	1		1	1	23	1	5	2		1	1	4	6	2	2	1	1	1	1	163		23.2857	5	1	1	1	1	2	1	1	1		1	2	1	0	0	1		1	2	3
2460	1	2	521	1	25	2	3	1		1	1	31	3	5	2		1	1	4	4	1	1	2	2	2	1	1701		243	56	3	4	3	4	1	1	1	1		1	2	1	0	0	1		1	2	2
2469	1	2	530	1	25	2	3	1		2	3	28	2	3	2		2	3	4	4	1	1	2	2	1	2	1527		218.143	50	3	4	3	4	1	1	1	1		1	2	1	0	0	1		1	2	2
2470	1	2	531	1	30	3	2	1		2	3	32	3	2	2		2	3	1	4	1	1	2	2	1	1	852		121.714	28	3	3	3	3	1	1	1	1		1	2	1	0	1	3		1	2	3
2491	1	2	553	1	21	1	3	1		1	3	27	2	4	2		1	3	1	6	2	2	2	2	2	2	869		124.143	28	3	3	3	3	1	1	1	1		1	2	0	1	1	3		2	2	3
2496	1	2	558	1	25	2	4	1		1	3	30	3	2	2		1	3	4	6	2	2	2	2	2	2	792		113.143	26	3	3	3	3	2	1	1	1		1	1	0	1	1	3		1	2	3
2496	1	2	559																								456		65.1429	15	2	2	2	2	2	1	1	1		1		0	0	0
2504	1	2	567	1	21	1	5	1		1	1	27	2	6	5		1	1	4	5	2	1	2	2	2	2	960		137.143	32	3	3	3	3	2	2	2	1		2	2	1	0	0	1		1	2	2
2524	1	2	587	1	26	2	4	1		1	3	31	3	2	2		1	3	4	4	1	1	2	2	1	1	1086		155.143	36	3	3	3	3	2	1	1	1		1	2	0	1	1	3		2	2	3
2526	1	2	589	1	29	2	6	1		1	3	32	3	6	5		1	3	4	5	2	1	2	2	1	1	241		34.4286	8	1	1	1	1	2	1	1	1		1	2	1	0	1	3		2	2	3
2547	1	2	610	1	24	1	4	1		2	3	40	5	4	2		2	3	4	5	2	1	3	3	1	2	1185		169.286	39	3	4	3	4	1	1	1	1		1	2	1	0	0	1		2	2	3
2551	1	2	614	1	24	1	6	1		2	3	32	3	3	2		2	3	1	4	1	1	2	2	2	1	1126		160.857	37	3	4	3	4	2	1	1	1		1	2	1	0	0	1		2	2	3
2560	1	2	623	1	24	1	6	1		2	3	30	3	6	5		2	3	4	5	2	2	1	1	2	1	551		78.7143	18	2	2	2	2	1	1	1	1		1	2	1	0	0	1		2	2	3
2569	1	2	632	1	30	3	3	1		2	3	35	4	4	2		2	3	1	6	2	1	4	4	2	1	584		83.4286	19	2	2	2	2	1	1	1	1		1	2	1	0	0	1		2	2	3
2571	1	2	634	1	44	5	3	1		1	3	35	4	3	2		1	3	1	5	2	1	3	3	1	1	1276		182.286	42	3	4	3	4	2	1	1	1		1	2	0	0	1	3		2	2	3
2572	1	2	635	1	28	2	6	1		1	3	30	3	3	2		1	3	4	7	3	2	1	1	2	1	277		39.5714	9	1	1	1	1	2	1	1	1		1	2	1	0	0	1		2	2	2
2596	1	3	23	1	24	1	4	2		1	3	28	2	2	2		1	3	4	6	2	2	2	2	2	2	1687		241	56	3	4	3	4	2	2	2	1	2	2	2	0	1	0	2		2	2	1
2598	1	3	25	1	21	1	5	1		1	3	29	2	4	3		1	3	4	4	1	1	2	2	2	2	1475		211	49	3	4	3	4	2	2	2	1	2	2	2	1	0	0	1		2	2	3
2606	1	3	33	1	20	1	4	1		1	3	25	2	4	2		1	3	4	5	2	2	1	1	1	1	827		118	27	3	3	3	3	1	1	1	1	1	1	2	1	1	0	3		2	2	1
2608	1	3	35	1	26	2	6	5	teacher	1	3	29	2	5	2		1	3	1	3	1	1	1	1	2	1	578		83	19	2	2	2	2	1	1	1	1	1	1	2	1	0	0	1		1	2	3
2613	1	3	40	1	20	1	4	2		1	3	30	3	4	2		1	3	1	6	2	2	2	2	1	2	1482		212	49	3	4	3	4	2	2	2	1	2	2	2	1	1	0	3		2	2	3
2617	1	3	44	1	23	1	4	1		1	3	28	2	4	2		1	3	1	4	1	1	2	2	2	2	1057		151	35	3	3	3	3	1	1	2	1	2	2	2	1	1	0	3		2	2	1
2627	1	3	55	1	24	1	4	1		1	3	29	2	3	2		1	3	4	4	1	1	2	2	1	2	1470		210	49	3	4	3	4	2	2	2	1	2	2	2	0	1	1	1		1	2	3
2637	1	3	65	1	21	1	6	1		1	3	30	3	6	3		1	3	1	5	2	2	1	1	2	1	253		36	8	1	1	1	1	1	1	1	1	1	1	2	1	1	0	3		2	2	3
2639	1	3	67	1	22	1	4	4		1	3	25	2	5	3		1	3	4	5	2	2	1	1	2	1	873		125	29	3	3	3	3	2	1	1	1	1	1	1	1	0	0	4		2	2	3
2645	1	3	73	1	22	1	4	2		1	1	26	2	4	2		1	1	1	9	4	2	1	1	2	1	633		90	21	2	2	2	2	1	1	1	1	1	1	2	0	1	1	3		1	2	1
2671	1	3	100	1	26	2	3	1		3	3	28	2	3	2		3	3	4	4	1	1	2	2	1	2	947		135	31	3	3	3	3	2	2	2	1	2	2	2	1	0	0	3		1	2	3
2672	1	3	101	1	22	1	2	1		3	3	27	2	2	2		3	3	1	5	2	1	3	3	1	2	887		127	29	3	3	3	3	2	1	1	1	1	1	1	1	1	0	3		1	2	3
2697	1	3	127	1	22	1	3	1		1	3	27	2	3	4		1	3	4	12	5	2	1	1	3	1	721		103	24	3	2	3	2	2	1	1	1	1	1	2	0	1	1	2		1	2	3
2726	1	3	157	1	24	1	4	1		1	3	28	2	3	3		1	3	1	4	1	1	2	2	1	2	1198		171	39	3	4	3	4	2	1	2	1	2	2	2	1	0	0	1		2	2	1
2727	1	3	158	1	24	1	4	2		1	3	30	3	3	3		1	3	1	4	1	1	2	2	1	1	820		117	27	3	3	3	3	2	1	1	1	1	1	2	0	1	1	3		1	2	3
2735	1	3	166	1	25	2	3	1		1	3	29	2	4	2		1	3	1	4	1	1	2	2	1	1	1249		178	41	3	4	3	4	1	1	1	1	1	1	2	1	0	1	3		2	2	1
2741	1	3	172	1	27	2	1	1		1	3	37	4	2	2		1	3	4	10	4	2	2	2	1	2	1619		231	53	3	4	3	4	1	1	2	1	2	2	2	0	1	1	3		2	2	1
2755	1	3	186	1	23	1	3	1		1	1	27	2	3	2		1	3	4	6	2	2	1	1	1	1	313		45	10	1	1	1	1	1	1	1	1	1	1	1	1	1	1	3		2	2	1
2756	1	3	187	1	25	2	6	1		1	3	28	2	3	4		1	3	1	4	1	2	1	1	1	1	917		131	30	3	3	3	3	1	1	1	1	1	1	2	1	1	1	3		1	2	3
2757	1	3	188	1	29	2	5	1		2	3	34	3	3	2		1	3	1	5	2	2	1	1	2	1	401		57	13	2	2	2	2	1	1	1	1	1	1	2	1	1	1	3		2	2	3
2758	1	3	189	1	21	1	4	1		1	3	27	2	3	4		1	3	4	6	2	2	2	2	1	2	1357		194	45	3	4	3	4	1	1	2	1	2	2	2	0	0	1	2		2	1	1
2759	1	3	190	1	29	2	1	1		1	3	34	3	3	4		1	3	1	3	1	1	1	1	2	1	497		71	16	2	2	2	2	1	1	1	1	1	1	1	1	0	1	3		2	2	1
2764	1	3	195	1	20	1	5	1		1	3	28	2	3	3		1	3	4	5	2	2	1	1	3	1	796		114	26	3	3	3	3	1	1	1	1	1	1	2	1	0	1	3		2	2	1
2770	1	3	201	1	24	1	3	1		1	3	28	2	5	3		1	3	1	5	2	2	1	1	1	1	678		97	22	2	2	2	2	1	1	1	1	1	1	2	1	1	0	3		2	2	3
2774	1	3	205	1	31	3	3	1		1	1	34	3	3	2		1	1	1	5	2	1	3	3	2	1	1335		191	44	3	4	3	4	1	1	1	1	1	1	2	0	1	1	2		1	1	1
2775	1	3	206	1	21	1	6	1		1	1	26	2	4	2		1	1	4	5	2	2	1	1	2	1	371		53	12	1	1	2	1	2	1	1	1	1	1	2	1	1	1	3		2	1	1
2789	1	3	220	1	30	3	5	1		1	3	36	4	6	3		1	3	1	5	2	1	3	3	2	1	1756		251	58	3	4	3	4	1	1	1	1	1	1	2	1	1	1	3		2	2	3
2791	1	3	222	1	29	2	4	2		1	3	35	4	4	4		1	3	1	9	4	2	4	4	1	1	796		114	26	3	3	3	3	1	1	1	1	1	1	1	1	1	1	3		2	2	1
2792	1	3	223	1	27	2	3	1		1	3	35	4	3	2		1	3	1	3	1	1	1	1	1	1	1176		168	39	3	4	3	4	2	1	1	1	1	1	2	1	1	0	3		2	2	1
2805	1	3	236	1	26	2	3	1		1	3	27	2	1	2		1	3	4	8	3	2	3	3	3	1	1378		197	45	3	4	3	4	1	1	1	1	1	1	2	1	0	1	3		2	2	1
2817	1	3	248	1	23	1	5	1		1	3	29	2	6	4		1	3	1	11	5	2	2	2	2	2	1345		192	44	3	4	3	4	1	1	2	1	2	2	1	1	0	1	3		2	2	1
2818	1	3	249	1	23	1	4	1		1	3	30	3	4	2		1	3	4	7	3	2	2	2	2	2	961		137	32	3	3	3	3	1	1	1	1	1	1	2	1	0	1	3		1	2	1
2820	1	3	251	1	22	1	6	1		1	3	28	2	4	2		1	3	99	10	4	2	2	2	2	1	566		81	18	2	2	2	2	1	1	1	1	1	1	2	1	0	1	1		1	2	1
2821	1	3	252	1	24	1	4	1		1	3	31	3	6	2		1	3	1	6	2	2	2	2	2	2	1725		246	57	3	4	3	4	1	1	1	1	1	1	2	1	0	1	3		1	2	1
2825	1	3	256	1	20	1	4	1		1	3	25	2	4	4		1	3	4	4	1	2	1	1	2	1	866		124	28	3	3	3	3	1	2	1	1	1	1	2	1	1	0	1		1	2	1
2838	1	3	269	1	22	1	5	1		1	3	27	2	3	4		1	3	4	6	2	2	1	1	2	1	431		62	14	2	2	2	2	2	1	1	1	1	1	2	1	1	1	3		1	2	1
2847	1	3	278	1	28	2	1	2		1	3	30	3	3	2		1	3	1	3	1	1	1	1	2	1	857		122	28	3	3	3	3	1	1	1	1	1	1	2	0	1	1	3		2	2	1
2850	1	3	281	1	29	2	4	1		1	3	35	4	3	2		1	3	1	5	2	1	3	3	2	1	1073		153	35	3	3	3	3	1	1	1	1	1	1	2	1	1	1	1		1	2	3
2851	1	3	282	1	29	2	4	1		1	3	35	4	3	2		1	3	4	5	2	1	3	3	2	1	308		44	10	1	1	1	1	1	1	1	1	1	1	2	1	1	1	3		1	2	3
2861	1	3	292	1	21	1	3	1		1	3	25	2	3	2		1	3	4	7	3	2	1	1	1	1	381		54	12	1	1	2	1	1	1	1	1	1	1	1	1	0	1	2		2	2	1
2862	1	3	293	1	35	4	4	1		1	3	40	5	5	4		1	3	1	5	2	1	3	3	1	1	806		115	26	3	3	3	3	2	1	1	1	1	1	1	1	1	1	3		2	2	1
2867	1	3	298	1	20	1	5	1		1	3	27	2	4	4		1	3	4	4	1	2	1	1	1	1	514		73	17	2	2	2	2	1	1	1	1	1	1	2	0	1	1	3		2	2	1
2870	1	3	301	1	27	2	5	2		2	1	29	2	3	2		2	1	4	7	3	2	3	3	1	2	1725		246	57	3	4	3	4	1	1	2	1	2	2	2	0	1	1	3		1	2	1
2893	1	3	324	1	24	1	4	1		1	3	31	3	3	2		1	3	1	8	3	2	2	2	1	2	978		140	32	3	3	3	3	1	1	2	1	2	2	2	1	0	1	1		2	2	3
2897	1	3	328	1	24	1	5	1		1	3	30	3	3	2		1	3	1	7	3	2	3	3	2	1	815		116	27	3	3	3	3	2	1	1	1	1	1	2	1	1	0	1		2	2	3
2902	1	3	334	1	26	2	6	1		1	3	31	3	6	2		1	3	1	3	1	1	1	1	1	1	257		37	8	1	1	1	1	1	1	1	1	1	1	2	1	1	1	3		2	2	1
2905	1	3	337	1	26	2	4	1		1	3	28	2	4	2		1	3	1	6	2	2	2	2	3	2	1549		221	51	3	4	3	4	1	1	2	1	2	2	2	1	1	1	3		2	2	1
2906	1	3	338	1	25	2	4	1		1	3	30	3	5	4		1	3	4	4	1	1	2	2	2	1	910		130	30	3	3	3	3	2	1	1	1	1	1	2	0	1	1	3		2	2	3
2907	1	3	339	1	20	1	4	1		1	3	28	2	3	2		1	3	4	9	4	2	1	1	2	1	577		82	19	2	2	2	2	1	1	1	1	1	1	2	0	1	1	3		2	2	3
2908	1	3	340	1	24	1	5	2		1	3	31	3	5	2		1	3	1	7	3	2	2	2	2	1	1585		226	52	3	4	3	4	1	1	1	1	1	1	2	1	1	1	3		2	2	1
2909	1	3	341	1	24	1	5	1		1	3	31	3	5	2		1	3	1	7	3	2	2	2	2	1	930		133	31	3	3	3	3	1	1	1	1	1	1	2	1	1	1	3		2	2	1
2910	1	3	342	1	25	2	4	1		1	3	31	3	3	2		1	3	4	6	2	2	2	2	1	1	442		63	14	2	2	2	2	2	1	1	1	1	1	2	1	0	1	3		2	2	1
2929	1	3	361	1	21	1	4	1		1	3	23	1	6	4		1	3	1	3	1	1	1	1	1	1	1024		146	34	3	3	3	3	1	1	1	1	1	1	2	1	0	0	1		1	1	3
2935	1	3	367	1	24	1	2	1		1	1	28	2	1	3		1	1	4	11	5	2	2	2	2	2	1472		210	49	3	4	3	4	1	2	2	1	2	2	1	0	1	1	3		2	2	3
2940	1	3	372	1	26	2	4	1		1	3	32	3	3	2		1	3	4	4	1	1	2	2	1	2	1347		192	44	3	4	3	4	1	1	1	1	1	1	2	1	1	0	3		1	2	3
2943	1	3	375	1	23	1	4	1		1	3	27	2	3	2		1	3	4	3	1	1	1	1	2	1	1217		174	40	3	4	3	4	1	1	1	1	1	1	2	1	0	1	3		2	2	3
2958	1	3	390	1	25	2	4	1		2	1	29	2	3	2		1	1	1	7	3	2	2	2	2	2	1618		231	53	3	4	3	4	1	2	2	1	2	2	2	1	1	0	1		2	2	3
2959	1	3	392	1	23	1	3	1		1	3	30	3	3	4		3	3	1	4	1	1	2	2	2	1	1004		143	33	3	3	3	3	1	1	1	1	1	1	2	1	0	1	3		2	2	1
2960	1	3	393	1	28	2	4	1		1	3	29	2	3	2		1	3	4	3	1	1	1	1	1	1	366		52	12	1	1	2	1	2	1	1	1	1	1	1	1	1	0	3		1	1	1
2962	1	3	395	1	23	1	1	1		1	3	26	2	1	3		1	3	4	12	5	2	2	2	1	2	895		128	29	3	3	3	3	1	1	2	1	2	2	2	1	1	0	3		2	2	3
2966	1	3	399	1	26	2	4	1		1	3	33	3	4	4		1	3	1	6	2	2	2	2	1	2	1567		224	52	3	4	3	4	2	2	2	1	2	2	2	1	0	1	3		2	2	3
2977	1	3	410	1	23	1	4	1		1	3	27	2	4	2		1	3	4	7	3	2	1	1	1	1	716		102	23	2	2	2	2	1	1	1	1	1	1	2	1	0	1	1		2	2	3
2978	1	3	411	1	24	1	5	1		1	3	30	3	4	2		1	3	1	4	1	1	2	2	1	2	1150		164	38	3	4	3	4	1	1	1	1	1	1	2	1	0	1	1		1	2	3
2979	1	3	412	1	33	3	4	1		2	3	36	4	3	4		2	3	1	6	2	2	2	2	1	1	338		48	11	1	1	1	1	2	1	1	1	1	1	2	1	0	0	1		1	2	3
2980	1	3	413	1	29	2	6	1		1	1	30	3	6	3		1	1	4	6	2	2	2	2	2	2	1729		247	57	3	4	3	4	1	1	1	1	1	1	2	1	0	0	1		2	2	3
2985	1	3	418	1	24	1	5	1		1	1	30	3	3	4		1	1	4	14	5	2	2	2	1	1	1071		153	35	3	3	3	3	2	1	1	1	1	1	1	0	1	1	1		1	2	1
2999	1	3	433	1	22	1	4	1		1	1	23	1	4	2		1	1	1	10	4	2	1	1	1	1	477		68	15	2	2	2	2	2	1	1	1	1	1	1	1	0	0	1		2	2	1
3015	1	3	449	1	23	1	4	1		1	3	32	3	5	2		1	3	1	6	2	1	2	2	1	1	998		143	33	3	3	3	3	2	1	1	1	1	1	2	1	0	0	1		1	2	1
3018	1	3	452	1	22	1	4	1		1	1	30	3	2	2		1	1	4	8	3	2	2	2	1	2	1084		155	36	3	3	3	3	1	2	2	1	2	2	2	1	0	0	1		1	2	1
3021	1	3	455	1	23	1	6	1		1	1	28	2	4	2		1	1	4	4	1	1	2	2	2	1	1054		151	35	3	3	3	3	1	1	1	1	1	1	2	1	0	0	1		1	2	1
3023	1	3	457	1	29	2	6	1		1	3	35	4	2	3		1	3	1	8	3	1	6	4	2	1	1452		207	48	3	4	3	4	2	1	1	1	1	1	2	1	0	0	1		1	99	1
3027	1	3	461	1	27	2	4	1		1	1	32	3	3	2		1	1	4	15	5	2	1	1	2	1	1237		177	41	3	4	3	4	2	1	1	1	1	1	2	1	0	0	1		1	2	1
3035	1	3	469	1	26	2	4	1		1	1	29	2	3	2		1	1	4	9	4	2	2	2	1	1	254		36	8	1	1	1	1	1	1	1	1	1	1	2	1	0	0	1		1	2	3
3045	1	3	479	1	20	1	5	1		1	3	28	2	4	4		1	3	4	3	1	1	1	1	2	1	366		52	12	1	1	2	1	2	1	1	1	1	1	2	1	0	0	1		1	2	1
3048	1	3	482	1	22	1	3	1		1	3	26	2	4	2		1	1	4	3	1	1	1	1	1	1	393		56	13	2	2	2	2	1	1	1	1	1	1	2	1	1	0	1		1	2	3
3051	1	3	485	1	35	4	1	1		1	1	55	5	1	2		1	1	1	6	2	1	4	4	1	1	361		52	12	1	1	2	1	2	1	1	1	1	1	1	0	1	1	1		1	1	3
3066	1	3	501	1	25	2	6	1		1	3	35	4	4	2		1	3	1	4	1	1	2	2	1	1	888		127	29	3	3	3	3	2	99	99	1		99	2	1	1	0	3		2	2	1
3088	1	3	526	1	28	2	3	1		1	3	35	4	2	2		1	3	4	7	3	2	5	4	1	1	680		97	22	2	2	2	2	1	1	1	1	1	1	2	1	1	0	3		2	2	1
3097	1	3	535	1	21	1	2	1		1	3	24	1	2	2		1	3	4	6	2	2	1	1	1	1	460		66	15	2	2	2	2	2	1	1	1	1	1	2	0	1	0	1		2	2	1
3107	1	3	545	1	28	2	4	2		1	3	38	4	2	2		1	3	4	5	2	2	2	2	1	1	1480		211	49	3	4	3	4	1	1	1	1	1	1	2	0	1	0	1		2	2	3
3108	1	3	546	1	27	2	6	2		1	3	33	3	4	3		1	3	1	4	1	1	2	2	1	1	1034		148	34	3	3	3	3	1	1	1	1	1	1	2	1	1	0	1		2	2	3
3110	1	3	548	1	22	1	3	1		1	3	24	1	5	2		1	3	4	9	4	2	1	1	1	1	454		65	15	2	2	2	2	1	1	1	1	1	1	1	0	1	0	1		1	2	3
3115	1	3	554	1	25	2	2	1		1	3	30	3	4	2		1	3	1	5	2	1	3	3	1	2	1406		201	46	3	4	3	4	1	1	1	1	1	1	2	1	0	0	1		1	2	3
3130	1	3	571	1	27	2	4	1		1	3	27	2	6	5	pc	1	3	1	3	1	1	1	1	1	1	609		87	20	2	2	2	2	1	1	1	1	1	1	1	1	0	0	1		2	2	3
3134	1	3	575	1	35	4	1	1		1	3	40	5	1	3		1	3	1	4	1	1	1	1	1	1	364		52	12	1	1	2	1	2	1	1	1	1	1	1	1	1	0	3		2	2	3
3138	1	3	579	1	24	1	3	1		1	3	27	2	4	2		1	3	1	4	1	1	2	2	1	1	1355		194	45	3	4	3	4	2	1	1	1	1	1	2	1	1	0	3		2	2	3
3142	1	3	583	1	21	1	2	1		1	3	25	2	4	2		1	3	4	6	2	2	2	2	1	1	481		69	16	2	2	2	2	1	1	1	1	1	1	2	1	1	0	3		1	2	1
3144	1	3	585	1	36	4	4	1		1	3	37	4	5	3		1	3	1	3	1	1	1	1	1	1	604		86	20	2	2	2	2	2	1	1	1	1	1	2	1	1	0	1		2	2	1
3145	1	3	586	1	28	2	5	1		1	3	28	2	4	1		1	3	1	5	2	1	3	3	1	1	875		125	29	3	3	3	3	1	1	1	1	1	1	2	1	1	0	3		1	2	1
3150	1	3	591	1	24	1	5	1		1	3	29	2	6	4		1	3	1	5	2	2	1	1	1	1	617		88	20	2	2	2	2	1	1	1	1	1	1	2	1	0	0	1		2	2	3
3154	1	3	596	1	24	1	6	1		1	3	29	2	6	4		1	3	1	5	2	1	2	2	2	2	1479		211	49	3	4	3	4	1	1	1	1	1	1	2	1	0	0	1		1	2	1
3155	1	3	599																								988		141	32	3	3	3	3	2	1	1	1	1	1		0	0	0
3155	1	3	598	1	24	1	2	1		3	3	29	2	2	4		3	3	4	4	1	1	2	2	2	3	1290		184	43	3	4	3	4	2	1	1	1	1	1	2	1	0	0	1		1	2	3
3156	1	3	600	1	24	1	5	1		1	3	32	3	4	3		1	3	4	4	1	1	1	1	1	3	1401		200	46	3	4	3	4	2	1	1	1	1	1	2	1	0	0	1		1	2	1
3163	1	3	608	1	25	2	4	1		1	3	35	4	4	4		1	3	4	4	1	1	2	2	1	2	242		35	8	1	1	1	1	2	1	1	1	1	1	2	1	1	0	3		2	2	1
3166	1	3	611	1	25	2	6	1		1	3	30	3	3	4		1	3	1	3	1	1	2	2	2	2	1332		190	44	3	4	3	4	2	1	1	1	1	1	2	1	1	0	3		2	2	1
3175	1	3	620	1	27	2	3	1		1	3	35	4	3	2		1	3	4	3	1	1	1	1	1	1	1551		222	51	3	4	3	4	2	1	1	1	1	1	2	0	1	0	2		2	2	3
3180	1	3	625	1	25	2	3	1		1	3	26	2	3	3		1	3	1	8	3	1	1	1	2	1	1116		159	37	3	4	3	4	1	1	1	1	1	1	2	1	0	0	1		2	2	3
3183	1	3	628	1	27	2	5	1		1	1	30	3	5	2		1	1	4	5	2	1	3	3	1	1	1108		158	36	3	3	3	3	1	1	1	1	1	1	2	1	1	0	3		1	2	3
3185	1	3	630	1	27	2	3	1		1	1	30	3	3	2		1	1	1	4	1	1	2	2	1	1	1298		185	43	3	4	3	4	1	1	1	1	1	1	2	1	1	1	3		1	2	1
3187	1	3	632	1	23	1	4	1		1	3	27	2	6	2		1	3	1	5	2	2	1	1	1	1	744		106	24	3	2	3	2	1	2	2	1	2	2	2	1	0	0	3		2	2	3
3188	1	3	633	1	25	2	4	1		1	1	28	2	4	2		1	1	4	4	1	2	1	1	2	1	386		55	12	1	1	2	1	1	1	1	1	1	1	2	1	0	0	1		1	2	3
3200	1	3	646	1	20	1	4	1		1	3	27	2	3	2		1	3	4	3	1	1	1	1	1	1	396		57	13	2	2	2	2	1	1	1	1	1	1	2	1	0	0	1		1	2	1
3205	1	3	651	1	35	4	4	1		2	1	36	4	6	3		2	1	1	6	2	2	3	3	2	1	1117		160	37	3	4	3	4	1	1	1	1	1	1	1	1	0	0	1		2	2	3
3208	1	3	654	1	25	2	5	1		1	3	28	2	3	2		1	3	4	10	4	2	1	1	1	1	792		113	26	3	3	3	3	2	1	1	1	1	1	1	1	1	0	3		2	2	1
3214	1	3	660	1	21	1	5	1		1	1	26	2	4	2		1	1	4	10	4	2	1	1	3	1	946		135	31	3	3	3	3	1	1	1	1	1	1	1	1	1	0	1		2	2	3
3218	1	3	664	1	27	2	5	1		1	3	40	5	4	4		1	3	4	7	3	2	1	1	2	1	1118		160	37	3	4	3	4	2	1	1	1	1	1	1	1	1	0	3		2	2	1
3225	1	3	671	1	24	1	4	1		1	3	36	4	2	2		1	3	1	4	1	1	1	1	1	1	936		134	31	3	3	3	3	1	1	1	1	1	1	2	1	1	1	3		2	2	3
3231	1	3	677	1	32	3	3	1		1	3	40	5	3	3		1	3	1	4	1	1	2	2	2	1	678		97	22	2	2	2	2	1	1	1	1	1	1	2	1	1	0	3		2	2	1
3232	1	3	678	1	40	5	1	1		1	3	60	5	1	2		1	3	1	8	3	2	5	4	1	1	680		97	22	2	2	2	2	1	1	1	1	1	1	1	1	0	0	1		1	2	1
3238	1	3	685	1	20	1	3	1		1	3	30	3	4	3		1	1	1	6	2	2	2	2	1	1	1295		185	43	3	4	3	4	2	1	1	1	1	1	1	1	1	1	3		2	2	1
3244	1	3	12	1	24	1	4	1		3	3	26	2	3	3		3	3	1	4	1	1	1	1	2	2	1722		246	57	3	4	3	4	1	1	1	1	1	1	2	1	0	0	1		1	2	3
3250	1	3	18	1	25	2	5	1		3	3	26	2	1	3		3	3	1	8	3	1	3	3	1	2	682		97	22	2	2	2	2	1	1	1	1	1	1	2	1	1	0	1		1	2	3
3261	1	3	29	1	25	2	3	1		1	3	35	4	4	3		1	3	1	4	1	1	2	2	1	1	743		106	24	3	2	3	2	1	1	1	1	1	1	2	1	0	0	1		2	2	2
3283	1	3	51	1	19	1	6	1		1	3	25	2	5	4		1	3	4	3	1	1	1	1	1	1	434		62	14	2	2	2	2	1	1	1	1	1	1	2	1	0	0	1		1	2	3
3286	1	3	54	1	35	4	1	1		3	3	50	5	3	3		3	3	1	8	3	2	1	1	1	1	1782		255	59	3	4	3	4	1	1	1	1	1	1	2	1	0	0	1		2	2	3
3299	1	3	68	1	23	1	5	1		1	3	31	3	3	4		1	3	1	3	1	1	1	1	1	1	691		99	23	2	2	2	2	2	1	1	1	1	1	2	1	0	0	1		2	2	3
3307	1	3	76	1	24	1	6	1		1	1	29	2	5	3		1	1	1	5	2	1	2	2	2	2	1706		244	56	3	4	3	4	2	2	2	1	2	2	2	1	0	0	1		2	2	3
3333	1	3	102	1	22	1	4	1		3	3	30	3	4	3		3	3	1	4	1	1	1	1	1	1	1529		218	50	3	4	3	4	1	1	1	1	1	1	2	0	1	0	1		2	2	3
3361	1	3	130	1	28	2	3	1		3	3	32	3	3	3		3	3	4	6	2	1	4	4	1	2	1490		213	49	3	4	3	4	1	1	1	1	1	1	2	1	0	1	1		2	2	2
3402	1	3	173	1	22	1	6	1		1	3	23	1	6	3		1	3	1	7	3	2	1	1	1	1	395		56	13	2	2	2	2	2	1	1	1	1	1	2	1	1	0	1		2	2	2
3404	1	3	175	1	21	1	6	1		1	3	30	3	4	4		1	3	4	4	1	1	2	2	2	2	1257		180	41	3	4	3	4	2	1	2	1	2	2	2	1	0	1	1		2	2	2
3426	1	3	198	1	21	1	5	2		1	3	32	3	3	3		1	3	1	6	2	2	2	2	2	2	1634		233	54	3	4	3	4	2	2	2	1	2	2	2	1	0	1	3		2	2	2
3439	1	3	211	1	29	2	4	1		1	3	35	4	3	2		1	3	1	6	2	1	3	3	1	1	703		100	23	2	2	2	2	1	1	1	1	1	1	2	1	0	1	1		1	2	2
3465	1	3	237	1	25	2	4	1		1	1	29	2	2	3		1	1	1	5	2	1	5	4	2	2	1434		205	47	3	4	3	4	1	2	2	1	2	2	2	0	0	1	2		2	2	2
3471	1	3	243	1	28	2	4	1		1	3	32	3	1	3		1	3	4	4	1	1	2	2	2	1	702		100	23	2	2	2	2	1	1	1	1	1	1	2	1	0	0	1		2	2	3
3517	1	3	289	1	25	2	3	1		1	3	35	4	3	3		1	3	1	6	2	1	3	3	1	2	1301		186	43	3	4	3	4	1	1	1	1	1	1	2	0	1	0	1		2	2	3
3563	1	3	335	1	26	2	5	1		1	3	40	5	4	1		1	3	1	7	3	2	3	3	1	2	1252		179	41	3	4	3	4	2	2	2	1	2	2	2	0	0	1	2		2	2	2
3568	1	3	340	1	25	2	4	1		1	3	30	3	3	2		1	3	1	6	2	2	3	3	1	2	1430		204	47	3	4	3	4	2	2	2	1	2	2	2	1	0	0	1		2	2	3
3572	1	3	344	1	23	1	5	1		1	3	28	2	4	2		1	3	1	5	2	2	3	3	1	2	947		135	31	3	3	3	3	2	2	2	1	2	2	2	0	0	1	1		2	2	2
3593	1	3	366	1	26	2	4	1		1	1	35	4	4	4		1	1	1	9	4	2	2	2	1	2	1217		174	40	3	4	3	4	1	2	2	1	2	2	2	1	0	0	1		2	2	2
3594	1	3	367	1	24	1	5	1		1	3	32	3	4	2		1	3	1	4	1	1	2	2	1	2	1056		151	35	3	3	3	3	1	2	2	1	2	2	2	1	0	0	1		2	2	3
3595	1	3	368	1	23	1	5	1		1	3	33	3	4	2		1	3	1	4	1	1	2	2	1	2	1293		185	43	3	4	3	4	1	2	2	1	2	2	2	0	0	1	3		2	2	3
3646	1	3	422	1	22	1	2	1		1	3	28	2	5	2		1	3	1	4	1	1	2	2	2	1	493		70	16	2	2	2	2	2	1	1	1	1	1	2	1	0	0	1		1	2	3
3648	1	3	424	1	22	1	3	1		1	1	30	3	3	2		1	1	1	9	4	2	1	1	1	1	466		67	15	2	2	2	2	1	1	1	1	1	1	2	1	0	0	1		1	2	3
3680	1	3	457	1	22	1	4	1		1	3	28	2	4	2		1	3	4	5	2	2	1	1	1	1	714		102	23	2	2	2	2	2	1	1	1	1	1	2	1	0	0	1		1	2	3
3688	1	3	466	1	24	1	4	1		1	3	30	3	4	2		1	3	1	6	2	2	2	2	1	1	763		109	25	3	3	3	3	1	1	1	1	1	1	2	1	0	1	3		1	2	2
3689	1	3	467	1	24	1	4	1		1	3	30	3	1	2		1	3	4	3	1	1	1	1	1	1	1369		196	45	3	4	3	4	1	1	1	1	1	1	2	1	0	0	1		2	2	2
3705	1	3	483	1	28	2	3	2		1	3	35	4	1	2		1	3	4	5	2	1	3	3	2	2	1737		248	57	3	4	3	4	2	1	1	1	1	1	2	1	0	0	1		2	2	2
3716	1	3	494	1	28	2	2	2		1	3	30	3	2	2		1	3	1	5	2	1	3	3	1	2	1580		226	52	3	4	3	4	2	1	2	1	2	2	2	1	0	1	1		2	2	2
3728	1	3	506	1	25	2	4	1		1	3	27	2	4	3		1	3	1	7	3	2	2	2	2	2	1355		194	45	3	4	3	4	2	2	2	1	2	2	2	1	0	0	1		2	2	2
3729	1	3	507	1	20	1	4	1		1	3	26	2	4	4		1	3	1	12	5	2	1	1	2	1	201		29	6	1	1	1	1	1	1	1	1	1	1	2	1	0	0	1		1	2	2
3739	1	3	517	1	26	2	5	1		1	3	32	3	5	2		1	3	4	4	1	1	2	2	1	1	897		128	29	3	3	3	3	2	1	1	1	1	1	2	1	0	0	1		2	2	3
3760	1	3	539	1	23	1	4	1		1	3	29	2	4	2		1	3	4	9	4	2	1	1	1	1	555		79	18	2	2	2	2	1	1	1	1	1	1	2	1	0	0	1		2	2	3
3766	1	3	545	1	19	1	5	1		1	3	33	3	4	5		1	3	4	3	1	1	1	1	1	1	547		78	18	2	2	2	2	1	1	1	1	1	1	2	1	0	0	1		2	2	3
3768	1	3	547	1	28	2	4	1		1	3	35	4	4	4		1	3	4	4	1	1	2	2	2	1	715		102	23	2	2	2	2	2	1	1	1	1	1	2	1	0	0	1		1	2	2
3786	1	3	565	1	25	2	1	1		1	3	30	3	1	2		1	3	4	7	3	2	2	2	1	1	294		42	9	1	1	1	1	2	1	1	1	1	1	2	0	0	1	3		2	2	2
3799	1	3	578	1	23	1	1	1		1	2	30	3	1	2		1	2	4	5	2	1	3	3	1	2	940		134	31	3	3	3	3	1	1	1	1	1	1	2	0	1	1	3		2	2	3
3823	1	3	603	1	25	2	5	1		1	3	30	3	4	2		1	3	1	8	3	2	1	1	2	1	644		92	21	2	2	2	2	1	2	2	1	2	2	2	1	0	1	3		2	2	2
3824	1	3	604	1	22	1	6	1		1	3	28	2	4	2		1	3	4	3	1	1	1	1	1	1	500		71	16	2	2	2	2	1	1	1	1	1	1	2	1	0	0	1		2	2	3
3827	1	3	607	1	20	1	5	1		1	3	28	2	4	5		1	3	1	5	2	2	1	1	1	1	207		30	6	1	1	1	1	1	1	1	1	1	1	2	1	0	0	1		2	2	2
3829	1	3	609	1	26	2	4	1		1	3	35	4	4	5		1	3	1	7	3	2	3	3	1	2	1687		241	56	3	4	3	4	2	2	2	1	2	2	2	1	0	0	1		1	2	3
3841	1	3	621	1	33	3	1	1		1	3	45	5	1	2		1	3	1	4	1	1	2	2	1	1	1097		157	36	3	3	3	3	2	1	1	1	1	1	2	1	0	0	1		2	2	2
3869	1	3	650	1	27	2	6	1		1	3	30	3	3	2		1	3	4	6	2	2	1	1	1	1	682		97	22	2	2	2	2	1	1	1	1	1	1	2	1	0	0	1		2	2	3
3871	1	3	652	1	27	2	4	1		1	1	35	4	4	4		1	1	4	4	1	1	2	2	1	1	386		55	12	1	1	2	1	1	1	1	1	1	1	2	0	0	0	4		99	99	3
3879	1	3	661	1	23	1	4	1		1	3	30	3	3	4		1	3	4	4	1	1	2	2	2	2	1021		146	34	3	3	3	3	2	1	1	1	1	1	2	0	0	1	2		2	2	2
3880	1	3	662	1	23	1	5	1		1	1	28	2	1	2		1	1	1	5	2	1	2	2	2	1	832		119	27	3	3	3	3	1	1	1	1	1	1	2	1	0	0	1		1	2	2
3893	1	3	676	1	22	1	5	1		1	1	26	2	6	5		1	1	4	7	3	2	2	2	2	2	1725		246	57	3	4	3	4	1	2	2	1	2	2	2	1	0	1	3		2	2	2
3901	1	3	684	1	22	1	3	1		1	1	25	2	3	2		1	1	4	6	2	1	3	3	1	2	1452		207	48	3	4	3	4	1	1	1	1	1	1	2	0	1	1	3		2	2	3
3902	1	3	685	1	23	1	3	2		1	3	36	4	2	2		1	3	1	5	2	1	3	3	1	1	971		139	32	3	3	3	3	1	1	1	1	1	1	2	0	0	1	3		2	2	3
3903	1	3	686	1	26	2	4	1		1	1	32	3	4	2		1	1	1	4	1	1	2	2	1	1	633		90	21	2	2	2	2	2	1	1	1	1	1	2	1	0	0	1		2	2	3
3908	1	3	691	1	23	1	4	1		1	1	30	3	5	2		1	1	1	4	1	1	2	2	1	2	1277		182	42	3	4	3	4	2	2	2	1	2	2	2	1	0	0	1		2	2	3
3912	1	3	695	1	29	2	2	1		1	3	49	5	1	2		1	3	1	6	2	2	2	2	2	2	1200		171	40	3	4	3	4	2	2	2	1	2	2	2	1	0	0	1		2	2	3
3913	1	3	696	1	40	5	5	1		1	3	52	5	6	5		1	3	1	4	1	1	2	2	1	1	1046		149	34	3	3	3	3	1	1	1	1	1	1	2	1	0	1	3		2	2	3
3917	1	3	700	1	21	1	5	1		1	2	26	2	4	5		1	2	1	4	1	2	1	1	2	1	890		127	29	3	3	3	3	1	1	1	1	1	1	2	1	0	1	3		2	2	3
3920	1	3	703	1	27	2	3	1		1	3	36	4	4	2		1	3	4	4	1	1	2	2	1	1	1242		177	41	3	4	3	4	2	1	1	1	1	1	2	1	0	0	1		2	2	3
3925	1	3	709	1	20	1	4	1		1	1	25	2	4	2		1	1	1	4	1	1	2	2	1	2	794		113	26	3	3	3	3	2	1	1	1	1	1	2	0	0	1	3		2	2	3
3928	1	3	712	1	21	1	4	1		1	1	27	2	4	2		1	1	1	7	3	2	2	2	2	1	1004		143	33	3	3	3	3	2	1	1	1	1	1	2	0	1	1	3		2	2	3
3949	1	3	21	1	25	2	6	2		1	3	30	3	6	4		1	3	1	5	2	2	1	1	1	1	567		81	18	2	2	2	2	1	1	1	1	1	1	2	1	0	1	1		1	2	3
3982	1	3	56	1	26	2	4	1		1	3	28	2	2	3		1	3	1	6	2	1	4	4	2	2	1459		208	48	3	4	3	4	1	2	2	1	2	2	2	1	0	0	1		1	2	3
4015	1	3	92	1	22	1	5	1		1	3	32	3	6	5	conductar	1	3	1	5	2	2	1	1	2	1	549		78	18	2	2	2	2	2	1	1	1	1	1	2	1	0	1	2		1	1	3
4059	1	3	139	1	28	2	1	2		1	3	32	3	1	2		1	3	1	5	2	1	3	3	1	2	1477		211	49	3	4	3	4	2	2	2	1	2	2	2	1	0	1	1		1	2	3
4064	1	3	144	1	30	3	3	1		1	3	39	4	4	4		1	3	1	6	2	2	1	1	2	1	711		102	23	2	2	2	2	2	1	1	1	1	1	1	1	0	0	1		1	2	3
4067	1	3	148	1	22	1	4	1		1	3	34	3	4	4		1	3	4	6	2	2	3	3	2	2	1753		250	58	3	4	3	4	1	2	2	1	2	2	2	1	1	0	1		1	2	3
4083	1	3	164	1	22	1	1	1		3	3	26	2	3	2		3	3	1	5	2	2	1	1	1	1	488		70	16	2	2	2	2	1	1	1	1	1	1	2	0	0	1	2		1	2	3
4139	1	3	221	1	27	2	3	1		1	3	29	2	2	2		1	3	1	3	1	1	1	1	1	1	855		122	28	3	3	3	3	2	1	1	1	1	1	2	1	1	0	1		2	2	3
4145	1	3	227	1	19	1	4	1		1	3	25	2	4	2		1	3	1	6	2	2	1	1	1	1	353		50	11	1	1	1	1	1	1	1	1	1	1	2	0	1	1	1		2	2	2
4156	1	3	238	1	35	4	3	1		1	3	40	5	1	2		1	3	1	3	1	1	1	1	1	1	715		102	23	2	2	2	2	1	1	1	1	1	1	2	1	0	1	2		1	2	2
4170	1	3	253	1	25	2	4	1		1	3	30	3	4	2		1	3	1	6	2	2	2	2	2	1	922		132	30	3	3	3	3	1	1	1	1	1	1	2	1	0	1	3		2	2	2
4171	1	3	254	1	19	1	5	1		1	3	24	1	4	1		1	3	1	4	1	2	1	1	1	1	270		39	9	1	1	1	1	1	1	1	1	1	1	2	1	1	1	1		2	2	3
4187	1	3	270	1	26	2	5	1		1	3	28	2	5	5	miltry	1	3	4	4	1	1	2	2	1	2	1695		242	56	3	4	3	4	1	1	1	1	1	1	2	1	0	1	2		2	2	2
4200	1	3	283	1	19	1	4	2		1	3	25	2	4	2		1	3	1	4	1	2	1	1	1	1	785		112	26	3	3	3	3	1	1	1	1	1	1	2	1	0	1	3		2	2	2
4211	1	3	294	1	25	2	3	1		1	3	32	3	4	3		1	3	4	4	1	2	1	1	1	1	1718		245	57	3	4	3	4	2	1	1	1	1	1	2	1	0	0	1		2	2	3
4212	1	3	295	1	25	2	4	1		1	3	32	3	4	3		1	3	1	4	1	2	1	1	2	1	846		121	28	3	3	3	3	2	1	1	1	1	1	1	1	0	1	1		2	2	3
4216	1	3	299	1	25	2	6	1		1	1	28	2	6	2		1	1	1	3	1	1	1	1	2	1	813		116	27	3	3	3	3	2	1	1	1	1	1	2	1	0	1	1		2	2	3
4217	1	3	300	1	28	2	4	1		1	1	34	3	4	2		1	1	1	5	2	2	2	2	1	2	983		140	32	3	3	3	3	2	2	2	1	2	2	1	1	0	0	1		2	2	2
4252	1	3	337	1	25	2	4	1		1	3	25	2	5	2		1	3	1	6	2	2	2	2	3	2	1564		223	52	3	4	3	4	1	1	1	1	1	1	2	1	0	1	3		2	2	2
4280	1	3	367	1	26	2	4	1		2	3	32	3	4	2		2	3	1	4	1	1	2	2	2	1	439		63	14	2	2	2	2	1	1	1	1	1	1	2	1	0	0	1		2	2	3
4296	1	3	383	1	24	1	5	1		1	3	34	3	4	1		1	3	1	3	1	1	1	1	1	1	650		93	21	2	2	2	2	2	1	2	1	2	2	2	0	1	1	2		2	2	3
4391	1	3	481	1	25	2	6	1		1	3	34	3	6	5		1	3	1	3	1	1	1	1	1	1	445		64	14	2	2	2	2	1	1	1	1	1	1	2	1	0	1	1		1	2	3
4396	1	3	488	1	25	2	4	1		1	1	30	3	5	3		1	1	1	6	2	1	4	4	1	1	734		105	24	3	2	3	2	1	1	1	1	1	1	2	0	1	1	3		1	2	2
4409	1	3	502	1	20	1	4	1		1	3	29	2	4	3		1	3	1	10	4	2	1	1	2	1	265		38	8	1	1	1	1	1	1	1	1	1	1	2	1	0	1	3		1	2	2
4431	1	3	524	1	23	1	4	2		1	3	31	3	4	2		1	3	1	3	1	1	1	1	1	1	1324		189	44	3	4	3	4	1	1	1	1	1	1	2	1	0	1	1		1	2	3
4433	1	3	526	1	23	1	5	2		1	3	25	2	2	2		1	3	1	3	1	1	1	1	1	1	1677		240	55	3	4	3	4	1	1	1	1	1	1	2	1	1	1	1		1	2	3
4434	1	3	527	1	28	2	1	2		1	3	35	4	1	2		1	3	1	6	2	1	4	4	1	1	778		111	25	3	3	3	3	1	1	1	1	1	1	2	0	0	1	2		1	1	3
4436	1	3	529	1	25	2	4	2		1	3	27	2	5	3		1	3	1	6	2	2	3	3	1	1	287		41	9	1	1	1	1	1	1	1	1	1	1	2	1	0	1	1		1	2	3
4443	1	3	536	1	24	1	6	1		1	3	26	2	4	3		1	3	4	7	3	2	2	2	1	1	647		92	21	2	2	2	2	1	1	1	1	1	1	1	1	1	1	1		1	2	2
4448	1	3	541	1	24	1	3	2		1	3	35	4	2	4		1	3	1	3	1	1	1	1	1	1	407		58	13	2	2	2	2	1	1	1	1	1	1	2	1	0	1	2		1	2	3
4465	1	3	21	1	30	3	4	2		1	3	40	5	2	2		1	3	1	4	1	1	2	2	1	1	1744		249	58	3	4	3	4	1	1	1	1	1	1	2	1	0	0	1		1	2	3
4480	1	3	55	1	23	1	3	2		1	3	38	4	3	3		1	3	4	10	4	2	2	2	2	2	1029		147	34	3	3	3	3	2	2	2	1	2	2	2	1	1	1	3		1	2	3
4483	1	3	58	1	22	1	4	2		1	3	28	2	3	3		1	3	4	4	1	1	2	2	1	2	1469		210	48	3	4	3	4	1	1	2	1	2	2	2	1	0	0	1		2	2	3
4488	1	3	63	1	29	2	6	1		3	3	31	3	6	2		3	3	1	4	1	1	2	2	2	1	848		121	28	3	3	3	3	2	1	1	1	1	1	2	1	0	0	1		2	2	3
4492	1	3	67	1	23	1	5	1		1	3	27	2	4	2		1	3	4	7	3	2	2	2	2	2	1444		206	48	3	4	3	4	1	1	1	1	1	1	2	1	0	0	1		1	2	3
4498	1	3	73	1	30	3	6	3		1	3	30	3	3	3		1	3	4	4	1	1	2	2	2	1	1429		204	47	3	4	3	4	2	1	1	1	1	1	1	1	0	1	1		1	2	3
4505	1	3	80	1	23	1	4	1		1	3	28	2	2	2		1	3	1	6	2	2	2	2	1	2	1564		223	52	3	4	3	4	2	1	2	1	2	2	1	0	1	1	3		1	2	3
4508	1	3	83	1	26	2	2	1		1	3	28	2	3	3		1	3	4	5	2	2	3	3	1	1	745		106	24	3	2	3	2	1	1	1	1	1	1	2	1	0	0	1		2	2	3
4520	1	3	97	1	21	1	3	1		1	3	35	4	3	4		1	3	1	10	4	2	2	2	1	2	684		98	22	2	2	2	2	2	1	2	1	2	2	2	1	0	0	1		1	2	2
4527	1	3	104	1	29	2	1	1		1	3	31	3	3	3		1	3	1	8	3	2	1	1	1	1	1224		175	40	3	4	3	4	1	1	1	1	1	1	1	1	0	0	1		2	2	2
4541	1	3	118	1	21	1	5	1		1	1	28	2	5	3		1	1	4	5	2	2	1	1	1	1	871		124	29	3	3	3	3	1	1	1	1	1	1	2	0	0	1	3		1	2	3
4550	1	3	127	1	32	3	4	1		3	3	42	5	4	3		3	3	1	5	2	2	3	3	1	1	557		80	18	2	2	2	2	1	1	1	1	1	1	1	1	0	0	1		1	2	2
4605	1	3	182	1	23	1	4	1		1	3	40	5	3	3		1	3	4	4	1	1	2	2	1	2	1291		184	43	3	4	3	4	1	2	2	1	2	2	2	1	0	0	1		2	2	2
4616	1	3	193	1	23	1	6	1		1	3	34	3	5	3		1	3	4	8	3	2	1	1	2	1	1305		186	43	3	4	3	4	1	1	1	1	1	1	2	1	0	1	3		1	2	2
4631	1	3	209	1	21	1	6	1		1	3	25	2	6	4		1	3	4	5	2	2	1	1	1	1	520		74	17	2	2	2	2	1	1	1	1	1	1	1	0	0	1	3		2	2	2
4635	1	3	213	1	22	1	5	1		1	3	26	2	2	2		1	3	4	3	1	1	1	1	1	1	600		86	20	2	2	2	2	2	1	1	1	1	1	2	1	0	1	3		2	2	3
4641	1	3	219	1	33	3	2	2		1	3	36	4	2	2		1	3	1	3	1	1	1	1	1	1	1201		172	40	3	4	3	4	1	1	1	1	1	1	2	1	0	0	1		2	2	3
4672	1	3	251	1	28	2	2	1		1	3	35	4	2	2		1	3	4	4	1	1	2	2	2	1	1057		151	35	3	3	3	3	1	1	1	1	1	1	2	1	0	1	3		2	2	2
4714	1	3	293	1	26	2	3	2		1	3	40	5	5	3		1	3	1	3	1	2	3	3	2	2	854		122	28	3	3	3	3	2	2	2	1	2	2	2	1	0	1	3		2	2	3
4716	1	3	295	1	24	1	4	1		1	3	30	3	5	4		1	3	1	5	2	2	3	3	2	2	1166		167	38	3	4	3	4	2	2	2	1	2	2	2	1	0	0	1		2	2	2
4724	1	3	303	1	27	2	4	1		1	3	32	3	3	2		1	3	4	3	1	1	1	1	1	1	423		60	14	2	2	2	2	2	1	1	1	1	1	2	1	0	0	1		2	2	3
4730	1	3	309	1	28	2	4	2		1	3	36	4	3	2		1	3	1	5	2	1	3	3	1	1	1115		159	37	3	4	3	4	1	1	1	1	1	1	2	0	0	1	2		2	2	3
4791	1	3	370	1	20	1	4	1		1	1	24	1	5	2		1	1	4	5	2	2	2	2	1	2	1091		156	36	3	3	3	3	2	1	1	1	1	1	2	1	0	0	1		1	2	3
4803	1	3	383	1	20	1	4	2		1	3	27	2	4	2		1	3	4	4	1	2	1	1	1	1	570		81	19	2	2	2	2	1	1	1	1	1	1	2	1	0	0	1		1	2	3
4807	1	3	387	1	27	2	5	1		1	1	28	2	5	2		1	1	1	6	2	2	2	2	1	1	966		138	32	3	3	3	3	2	1	1	1	1	1	2	1	0	0	1		1	2	2
4818	1	3	398	1	20	1	5	1		1	3	25	2	4	2		1	3	4	3	1	1	1	1	1	1	987		141	32	3	3	3	3	2	1	1	1	1	1	2	1	0	0	1		1	2	2
4828	1	3	408	1	36	4	1	1		3	3	45	5	1	2		3	3	1	8	3	2	4	4	1	1	1118		160	37	3	4	3	4	1	1	1	1	1	1	1	0	0	1	3		1	2	3
4829	1	3	409	1	24	1	4	1		3	3	27	2	4	2		1	3	4	4	1	1	2	2	2	1	674		96	22	2	2	2	2	2	1	1	1	1	1	2	1	0	0	1		2	2	3
4848	1	3	428	1	30	3	4	1		3	3	45	5	3	2		3	3	4	6	2	1	4	4	1	1	488		70	16	2	2	2	2	1	1	1	1	1	1	2	1	0	0	1		1	2	2
4864	1	3	444	1	25	2	5	1		1	3	31	3	4	2		1	3	4	5	2	2	2	2	1	2	1781		254	59	3	4	3	4	2	1	2	1	2	2	2	1	0	0	1		2	2	3
4865	1	3	445	1	20	1	4	1		1	3	32	3	3	2		1	3	4	6	2	2	1	1	1	1	538		77	17	2	2	2	2	2	1	1	1	1	1	2	1	0	0	1		1	2	3
4884	1	3	464	1	24	1	6	1		1	3	30	3	6	2		1	3	1	5	2	2	2	2	2	2	1537		220	51	3	4	3	4	2	1	2	1	2	2	2	1	0	0	1		2	2	3
4890	1	3	471	1	29	2	2	1		1	3	35	4	2	2		1	3	1	3	1	1	1	1	2	1	368		53	12	1	1	2	1	1	1	1	1	1	1	1	1	0	0	1		2	2	3
4909	1	3	490	1	23	1	4	1		1	3	36	4	5	3		1	3	4	8	3	2	2	2	1	2	1687		241	56	3	4	3	4	2	1	2	1	2	2	1	1	0	0	1		2	2	2
4933	1	3	514	1	20	1	4	1		1	3	30	3	4	2		1	3	4	5	2	2	1	1	1	1	1006		144	33	3	3	3	3	1	1	1	1	1	1	2	1	0	0	1		1	2	3
4938	1	3	519	1	22	1	3	1		1	3	30	3	3	2		1	3	4	5	2	2	2	2	1	2	1300		186	43	3	4	3	4	2	1	1	1	1	1	2	1	0	0	1		2	2	3
4945	1	3	526	1	30	3	1	2		2	3	35	4	1	2		2	3	1	6	2	1	4	4	1	1	1029		147	34	3	3	3	3	2	1	1	1	1	1	2	0	0	1	1		2	2	3
4953	1	3	534	1	23	1	3	1		1	3	26	2	5	2		1	3	4	6	2	2	2	2	1	2	1243		178	41	3	4	3	4	2	2	2	1	2	2	2	1	0	0	1		2	2	3
4960	1	3	542	1	25	2	4	1		1	3	32	3	5	2		1	3	4	4	1	1	2	2	2	1	753		108	25	3	3	3	3	2	1	1	1	1	1	2	1	0	0	1		2	2	3
4984	1	3	566	1	25	2	5	1		1	3	28	2	4	2		1	3	4	4	1	1	2	2	1	1	1476		211	49	3	4	3	4	2	1	1	1	1	1	2	1	0	0	1		2	2	3
4999	1	3	581	1	21	1	4	2		1	3	27	2	5	2		1	3	4	6	2	2	3	3	2	1	353		50	11	1	1	1	1	2	1	1	1	1	1	2	1	0	0	1		2	2	2
5003	1	3	585	1	21	1	5	2		1	3	26	2	3	2		1	3	4	6	2	2	1	1	2	1	454		65	15	2	2	2	2	1	1	1	1	1	1	2	1	0	0	1		2	2	2
5007	1	3	590	1	26	2	2	1		3	3	32	3	3	2		3	3	1	4	1	1	2	2	2	1	974		139	32	3	3	3	3	2	1	1	1	1	1	2	1	0	0	1		2	2	3
5013	1	3	596	1	26	2	3	1		1	3	30	3	4	2		1	3	4	6	2	2	3	3	1	2	1442		206	48	3	4	3	4	2	1	1	1	1	1	2	1	0	0	1		1	2	3
5035	1	3	618	1	30	3	2	2		1	3	35	4	3	2		1	3	1	5	2	2	2	2	1	1	1010		144	33	3	3	3	3	1	1	1	1	1	1	2	1	0	0	1		2	2	1
5037	1	3	620	1	22	1	3	2		1	3	27	2	2	2		1	3	4	6	2	2	2	2	1	1	1272		182	42	3	4	3	4	1	1	1	1	1	1	1	1	0	1	3		1	2	2
5044	1	3	627	1	22	1	6	1		1	3	28	2	6	2		1	3	4	6	2	2	1	1	2	1	223		32	7	1	1	1	1	2	1	1	1	1	1	2	1	0	0	1		2	2	2
5065	1	3	648	1	25	2	6	1		1	3	29	2	6	2		1	3	1	4	1	1	2	2	1	2	1104		158	36	3	3	3	3	1	1	1	1	1	1	2	1	0	0	1		2	2	3
5076	1	3	659	1	31	3	3	2		1	3	43	5	6	2		1	3	1	4	1	1	2	2	2	1	1001		143	33	3	3	3	3	2	1	1	1	1	1	2	1	1	0	1		2	2	3
5079	1	3	662	1	24	1	2	2		1	1	35	4	1	2		1	1	4	5	2	1	3	3	2	1	1473		210	49	3	4	3	4	1	1	1	1	1	1	2	1	0	0	1		1	2	3
5086	1	3	669	1	27	2	4	2		1	3	35	4	3	2		1	3	1	6	2	2	2	2	2	1	876		125	29	3	3	3	3	2	1	1	1	1	1	2	1	0	0	1		1	2	3
5092	1	3	675	1	28	2	1	1		1	3	36	4	4	2		1	3	1	5	2	1	3	3	1	1	933		133	31	3	3	3	3	2	1	1	1	1	1	2	1	0	0	1		2	2	2
5104	2	4	20	1	22	1	2	1		1	1	26	2	2	2		1	1	4	3	1	1	1	1	1	1	883		126	28	3	3	3	3	1	2	2			2	2	0	0	1	1		2	2	3
5105	2	4	21	1	33	3	4	1		1	1	38	4	3	2		1	1	1	8	3	2	4	4	2	1	932		133	30	3	3	3	3	1	1	2			2	1	1	0	0	1		2	2	3
5202	2	4	126	1	21	1	1	2		3	3	30	3	1	2		3	3	1	4	1	1	2	2	1	2	583		83	18	2	2	2	2	2	1	2			2	2	0	0	1	1		2	2	1
5206	2	4	130	1	25	2	3	1		1	3	28	2	6	5	teacher	1	3	4	3	1	1	1	1	2	1	721		103	23	2	2	2	2	2	1	1			1	2	1	0	0	1		2	2	3
5226	2	4	151	1	23	1	5	1		1	1	33	3	5	5	govt job nagar nigam	1	1	4	4	1	1	2	2	1	2	675		96	22	2	2	2	2	2	1	1			1	2	1	0	0	1		2	2	1
5307	2	4	254	1	29	2	2	1		1	3	40	5	4	4		1	3	1	10	4	2	2	2	1	2	1160		166	38	3	4	3	4	1	1	1			1	2	0	0	1	1		2	2	2
5311	2	4	259	1	24	1	3	1		1	3	28	2	3	4		1	3	4	9	4	2	2	2	2	2	353		50	11	1	1	1	1	2	1	1			1	2	1	0	0	1		2	2	2
5312	2	4	261	1	22	1	2	1		1	3	26	2	3	2		1	3	4	5	2	1	3	3	1	3	246		35	7	1	1	1	1	1	1	1			1	2	1	0	0	1		2	2	2
5316	2	4	267	1	28	2	4	1		1	3	36	4	5	2		1	3	1	6	2	1	3	3	2	1	1280		183	42	3	4	3	4	2	1	1			1	2	1	0	1	1		2	2	2
5321	2	4	275	1	30	3	1	1		1	3	35	4	4	4		1	3	3	15	5	2	3	3	1	1	1478		211	48	3	4	3	4	1	1	1			1	1	1	0	1	3		2	2	2
5345	2	4	308	1	24	1	4	1		1	3	28	2	3	5	Privet Job	1	3	4	5	2	1	3	3	1	3	179		26	5	1	1	1	1	2	1	1			1	2	1	0	0	1		2	1	3
5348	2	4	317	1	20	1	3	1		1	1	25	2	1	5	Privet Job	1	1	4	3	1	1	1	1	1	1	312		45	9	1	1	1	1	1	1	1			1	2	1	0	0	1		2	2	3
5360	2	4	337	1	35	4	2	1		1	3	40	5	4	4		1	3	3	18	5	2	4	4	1	1	1763		252	58	3	4	3	4	1	1	1			1	1	1	0	1	3		2	2	2
5361	2	4	338	1	28	2	3	1		1	1	33	3	2	5	Privet Job	1	1	4	4	1	1	2	2	1	2	411		59	13	2	2	2	2	1	1	1			1	2	0	0	1	1		2	2	1
5368	2	4	352	1	35	4	2	1		1	1	40	5	2	2		1	1	1	7	3	1	5	4	1	1	1480		211	48	3	4	3	4	1	1	1			1	2	1	0	1	3		2	2	3
5369	2	4	353	1	35	4	1	1		1	1	40	5	1	2		1	1	1	6	2	1	4	4	1	1	250		36	7	1	1	1	1	1	1	1			1	1	0	0	1	1		2	2	1
5377	2	4	368	1	28	2	4	1		1	3	35	4	5	4		1	3	3	13	5	2	3	3	3	2	485		69	15	2	2	2	2	2	1	1			1	2	1	0	1	1		2	2	2
5387	2	4	382	1	24	1	5	1		1	1	33	3	4	5	Central Govt Job	1	1	4	3	1	1	1	1	2	1	1323		189	43	3	4	3	4	1	1	1			1	2	1	0	0	1		2	2	3
5391	2	4	389		29	2	2	1		1	1	32	3	3	2		1	1	1	5	2	1	3	3	1		1289		184	42	3	4	3	4	2	1	1			1	2	0	0	1	1		2	2	2
5396	2	4	398	1	26	2	4	1		1	3	28	2	4	4		1	3	3	10	4	2	3	3	1	2	451		64	14	2	2	2	2	2	1	1			1	1	0	0	1	1		2	2	2
5396	2	4	399		26	2	4	1		1	3	28	2	4	4		1	3	3	10	4	2	3	3	1		1453		208	47	3	4	3	4	1	1	1			1	1	0	0	1	1		2	2	2
5413	2	4	433	1	32	3	2	1		1	3	34	3	4	4		1	3	2	7	3	2	3	3	1	3	516		74	16	2	2	2	2	1	1	1			1	2	0	0	1	1		2	2	2
5415	2	4	437	1	25	2	1	1		1	1	28	2	3	2		1	1	1	4	1	2	1	1	2	1	357		51	11	1	1	1	1	1	1	1			1	2	0	0	1	1		2	2	1
5416	2	4	440		28	2	1	1		1	1	32	3	2	2		1	1	1	5	2	1	3	3	2		1528		218	50	3	4	3	4	1	1	1			1	1	0	0	1	1		2	2	2
5419	2	4	447	1	25	2	1	1		3	3	30	3	4	3		3	3	2	5	2	1	3	3	1	1	342		49	10	1	1	1	1	1	1	1			1	2	1	0	1	1		2	2	1
5421	2	4	450	1	26	2	2	1		1	1	30	3	4	2		1	1	1	7	3	2	3	3	1	1	466		67	15	2	2	2	2	1	1	1			1	1	0	0	1	1		2	2	1
5423	2	4	454		25	2	3	1		1	1	30	3	4	4		1	1	1	5	2	1	3	3	1		307		44	9	1	1	1	1	1	1	1			1	1	0	0	1	1		2	2	2
5424	2	4	455	1	28	2	2	1		1	3	33	3	3	4		1	3	1	6	2	1	4	4	1	2	281		40	8	1	1	1	1	1	1	1			1	2	0	0	1	1		2	2	2
5425	2	4	457	1	33	3	3	1		1	3	35	4	5	4		1	3	2	6	2	1	4	4	2	2	393		56	12	1	1	2	1	2	1	1			1	2	0	0	1	1		2	2	2
5425	2	4	458		33	3	3	1		1	3	35	4	5	4		1	3	3	6	2	1	4	4	2		1420		203	46	3	4	3	4	2	1	1			1	2	0	0	1	1		2	2	2
5426	2	4	459	1	26	2	3	1		1	3	30	3	3	5	Dath	1	3	1	10	4	2	4	4	2	2	1034		148	34	3	3	3	3	1	1	1			1	1	0	0	1	1		2	2	2
5427	2	4	461	1	29	2	2	1		1	3	30	3	1	4		1	3	2	6	2	1	4	4	2	2	720		103	23	2	2	2	2	1	1	1			1	2	0	0	1	1		2	2	2
5430	2	4	467	1	22	1	3	1		1	3	24	1	3	4		1	3	3	3	1	1	1	1	1	1	964		138	31	3	3	3	3	1	1	1			1	2	0	0	1	1		2	2	2
5432	2	4	469	1	30	3	3	1		1	3	35	4	3	5	Privet Job	1	3	2	10	4	2	4	4	2	2	278		40	8	1	1	1	1	1	1	1			1	1	0	0	1	1		2	2	2
5432	2	4	470		30	3	3	1		1	3	35	4	3	5	Privet job	1	3	1	10	4	2	4	4	2		1022		146	33	3	3	3	3	2	1	1			1	2	0	0	1	1		2	2	2
5434	2	4	473	1	33	3	3	1		1	3	40	5	3	1		1	3	3	8	3	2	4	4	1	2	1219		174	40	3	4	3	4	1	1	1			1	2	0	0	1	1		2	2	2
5435	2	4	475	1	28	2	5	1		1	3	30	3	3	5	Privet Job	1	3	3	7	3	2	3	3	1	2	849		121	27	3	3	3	3	1	1	1			1	2	0	0	1	1		2	2	2
5435	2	4	476		28	2	5	1		1	3	30	3	3	5	Privet Job	1	3	3	7	3	2	3	3	1		1733		248	57	3	4	3	4	1	1	1			1	2	0	0	1	1		2	2	2
5437	2	4	478	1	21	1	2	1		1	3	28	2	5	3		1	3	1	8	3	2	2	2	1	2	942		135	30	3	3	3	3	1	1	1			1	2	0	0	1	1		2	2	2
5437	2	4	479		21	1	2	1		1	3	28	2	5	3		1	3	2	8	3	2	2	2	1		1749		250	57	3	4	3	4	2	1	1			1	2	0	0	1	1		2	2	1
5441	2	4	487	1	32	3	5	1		1	3	35	4	5	5	Privet Job	1	3	3	8	3	2	2	2	2	2	774		111	25	3	3	3	3	2	2	2			2	2	0	0	1	1		2	2	2
5442	2	4	489	1	30	3	3	1		1	3	32	3	5	4		1	3	1	8	3	2	5	4	1	2	509		73	16	2	2	2	2	1	1	1			1	1	0	0	1	1		2	2	2
5442	2	4	490		30	3	3	1		1	3	32	3	5	4		1	3	1	8	3	2	4	4	1		1159		166	38	3	4	3	4	2	1	1			1	1	0	0	1	1		2	2	2
5444	2	4	493	1	24	1	5	1		1	3	26	2	5	4		1	3	3	8	3	2	2	2	2	2	846		121	27	3	3	3	3	2	1	1			1	2	1	0	1	1		2	2	2
5444	2	4	494		24	1	5	1		1	3	26	2	5	4		1	3	3	8	3	2	2	2	2		1447		207	47	3	4	3	4	2	1	1			1	2	1	0	1	1		2	2	2
5447	2	4	500		35	4	2	1		1	3	40	5	2	4		1	3	3	6	2	1	4	4	2		1732		247	57	3	4	3	4	1	1	1			1	2	1	0	1	1		2	2	2
5448	2	4	502		33	3	3	1		1	3	35	4	4	4		1	3	1	7	3	2	4	4	1		923		132	30	3	3	3	3	2	1	1			1	2	0	0	1	1		2	2	2
5449	2	4	504	1	32	3	3	1		1	3	38	4	3	4		1	3	2	5	2	1	3	3	1	3	303		43	9	1	1	1	1	1	1	1			1	2	0	0	1	1		2	2	2
5449	2	4	505		32	3	3	1		1	3	38	4	3	4		1	3	2	5	2	1	3	3	1		1089		156	35	3	3	3	3	2	1	1			1	2	0	0	1	1		2	2	2
5452	2	4	4	1	30	3	2	2		1	3	40	5	3	5	ph	1	3	4	5	2	2	2	2	2	2	814		116	26	3	3	3	3	1	1	1			1	2	1	0	0	1		2	2	3
5453	2	4	5	1	32	3	6	1		1	3	32	3	5	5	fafming	1	3	4	17	5	2	3	3	3	1	1445		206	47	3	4	3	4	1	1	1			1	1	0	0	1	1		2	2	1
5455	2	4	7	1	24	1	1	1		1	3	32	3	2	2		1	3	3	9	4	2	1	1	2	1	543		78	17	2	2	2	2	2	1	1			1	2	1	0	0	1		1	2	3
5456	2	4	8	1	28	2	3	4		1	3	35	4	4	4		1	3	4	8	3	2	4	4	1	1	1156		165	38	3	4	3	4	2	1	1			1	1	0	0	1	1		2	2	2
5457	2	4	9	1	23	1	2	1		1	3	26	2	6	5	clerical	1	3	3	5	2	2	2	2	2	2	258		37	8	1	1	1	1	2	1	1			1	2	1	0	0	1		1	2	3
5458	2	4	10	1							3			4					3	5	2	2	2	2	2	1	1159		166	38	3	4	3	4	1	1	1			1	2	0	0	0	4				3
5460	2	4	12	1	32	3	1	2		1	1	35	4	2	2		1	1	1	5	2	2	3	3	1	1	250		36	7	1	1	1	1	1	1	1			1	1	1	0	0	1		1	2	1
5463	2	4	16	1	25	2	3	1		1	1	28	2	2	3		1	1	2	4	1	1	2	2	2	2	890		127	29	3	3	3	3	2	1	1			1	1	1	0	0	1		2	2	3
5507	2	4	393	1	26	2	2	1		1	3	31	3	2	4		1	3	1	12	5	2	2	2	2	1	625		89	20	2	2	2	2	1	1	2			2	1	1	0	0	1		2	2	2
5526	2	4	412	1	26	2	6	1		1	1	30	3	5	5	rf	1	1	4	3	1	1	1	1	2	1	796		114	26	3	3	3	3	1	1	2			2	2	1	0	0	1		2	2	3
5547	2	4	434	1	20	1	4	1		3	3	24	1	1	2		3	3	4	3	1	1	1	1	2	1	802		115	26	3	3	3	3	2	1	1			1	2	0	1	0	1		1	2	3
5548	2	4	435	1	21	1	4	1		3	3	25	2	3	3		3	3	4	4	1	1	2	2	2	2	304		43	9	1	1	1	1	2	1	1			1	2	0	0	1	1		1	2	3
5575	2	4	466	1	27	2	3	1		1	3	29	2	3	3		1	3	1	8	3	2	4	4	2	2	1514		216	50	3	4	3	4	1	1	1			1	2	0	0	1	1		2	2	3
5594	2	4	507	1	25	2	3	1		1	3	30	3	5	4		1	3	4	12	5	2	4	4	2	1	701		100	22	2	2	2	2	1	1	1			1	2	0	0	1	1		2	2	2
5597	2	4	511	1	25	2	4	2		1	1	27	2	3	2		1	1	4	4	1	1	5	4	1	1	1249		178	41	3	4	3	4	1	1	1			1	1	1	0	0	1		1	2	2
5598	2	4	512	1	24	1	1	2		1	2	25	2	1	2		1	2	4	4	1	1	2	2	1	1	421		60	13	2	2	2	2	1	1	1			1	2	0	0	1	2		1	2	2
5600	2	4	514	1	24	1	3	1		1	3	27	2	3	4		1	3	3	10	4	2	1	1	2	1	1194		171	39	3	4	3	4	2	1	1			1	2	1	0	0	1		1	2	3
5628	2	4	596	1	26	2	2	1		1	2	32	3	3	3		1	2	4	4	1	1	2	2	2	1	1210		173	39	3	4	3	4	2	1	1			1	2	1	0	0	1		2	1	3
5642	2	4	644	1	23	1	2	1		1	3	24	1	3	4		1	3	3	4	1	1	2	2	2	2	1541		220	50	3	4	3	4	1	1	1			1	2	1	0	0	1		2	2	2
5659	2	4	670	1	24	1	4	1		1	3	25	2	4	3		1	3	4	3	1	1	1	1	2	1	623		89	20	2	2	2	2	1	1	1			1	1	1	0	0	1		2	2	3
5671	2	4	686		24	1	4	1		1	1	26	2	4	3		1	1	1	6	2	2	2	2	1		428		61	13	2	2	2	2	2	1	1			1	2	1	0	0	1		2	2	2
5672	2	4	687	1	31	3	2	1		1	1	35	4	5	3		1	1	1	6	2	1	4	4	1	2	320		46	10	1	1	1	1	1	1	2			2	2	1	0	0	1		2	2	3
5673	2	4	698	1	21	1	3	1		1	1	23	1	2	4		1	1	2	10	4	2	2	2	2	1	887		127	29	3	3	3	3	2	1	1			1	1	0	0	1	1		1	2	1
5674	2	4	700		35	4	2	1		1	1	40	5	3	5	private job	1	1	4	5	2	1	3	3	2		1523		218	50	3	4	3	4	1	1	1			1	2	1	0	0	1		2	2	3
5675	2	4	701	1	24	1	1	1		1	2	26	2	4	3		1	2	1	4	1	1	2	2	1	1	1149		164	37	3	4	3	4	1	1	1			1	1	1	0	1	3		2	2	3
5684	2	4	779	1	25	2	2	1		1	3	30	3	2	4		1	3	1	5	2	1	3	3	2	2	302		43	9	1	1	1	1	2	1	1			1	2	0	0	1	1		2	2	2
5684	2	4	780		25	2	2	1		1	3	30	3	2	4		1	3	1	5	2	1	3	3	2		760		109	24	3	2	3	2	2	1	1			1	2	0	0	1	1		2	2	3
5689	2	4	787		23	1	2	1		1	3	25	2	2	4		1	3	4	7	3	2	2	2	1		1556		222	51	3	4	3	4	1	1	1			1	1	1	0	0	1		1	2	1
5691	2	4	790	1	23	1	3	1		1	3	26	2	2	2		1	3	1	8	3	2	3	3	1	2	467		67	15	2	2	2	2	1	1	1			1	2	1	0	0	1		2	2	3
5691	2	4	791		23	1	2	1		1	3	26	2	3	2		1	3	1	8	3	2	2	2	2		872		125	28	3	3	3	3	2	1	1			1	2	1	0	0	1		2	2	3
5693	2	4	793	1	25	2	2	1		1	1	30	3	4	2		1	1	1	6	2	2	3	3	1	1	759		108	24	3	2	3	2	2	1	1			1	2	0	0	1	1		2	2	2
5698	2	4	798	1	30	3	1	1		1	1	35	4	1	4		1	1	4	6	2	1	4	4	1	2	243		35	7	1	1	1	1	2	1	1			1	1	0	0	1	1		1	2	1
5699	2	4	800	1	19	1	3	1		1	1	26	2	4	4		1	1	4	3	1	1	1	1	1	1	146		21	4	1	1	1	1	2	1	1			1	1	0	0	1	1		1	2	1
5700	2	4	801	1	24	1	2	1		1	3	30	3	3	5	private job	1	3	4	4	1	1	2	2	1	1	1663		238	54	3	4	3	4	1	1	1			1	2	1	0	1	1		2	2	2
5705	2	4	807	1	30	3	4	1		1	1	32	3	6	4		1	1	4	8	3	2	3	3	2	1	1111		159	36	3	3	3	3	2	1	1			1	2	1	0	0	1		2	2	3
5706	2	4	808	1	28	2	5	1		1	3	28	2	4	4		1	3	4	8	3	2	1	1	2	1	732		105	23	2	2	2	2	2	1	1			1	1	1	0	0	1		2	2	3
5708	2	4	810	1	30	3	1	1		1	3	35	4	2	4		1	3	4	6	2	1	4	4	1	1	842		120	27	3	3	3	3	2	1	1			1	1	0	0	1	3		2	2	3
5710	2	4	813	1	20	1	3	1		1	3	23	1	2	2		1	3	4	4	1	2	1	1	1	1	506		72	16	2	2	2	2	2	1	1			1	2	1	0	0	1		2	2	1
5711	2	4	815		23	1	4	1		1	3	27	2	4	4		1	3	1	8	3	2	2	2	1		1118		160	36	3	3	3	3	1	1	1			1	2	0	0	1	1		2	2	2
5711	2	4	814	1	23	1	4	1		1	3	27	2	4	4		1	3	1	8	3	1	2	2	1	2	374		53	12	1	1	2	1	1	1	1			1	2	0	0	1	1		2	2	2
5716	2	4	822	1	23	1	6	1		1	3	33	3	6	5	Dr.	1	3	4	8	3	2	1	1	1	1	1350		193	44	3	4	3	4	1	1	1			1	2	0	0	1	1		2	2	2
5717	2	4	823	1	23	1	4	1		1	1	25	2	6	4		1	1	1	7	3	2	2	2	1	2	674		96	22	2	2	2	2	2	1	1			1	1	1	0	0	1		2	2	2
5718	2	4	825	1	25	2	3	1		1	3	30	3	2	4		1	3	4	5	2	1	3	3	2	1	1754		251	58	3	4	3	4	1	1	1			1	2	0	0	1	1		2	2	1
5721	2	4	829	1	24	1	4	1		1	3	31	3	1	4		1	3	4	10	4		1	1	1	1	231		33	7	1	1	1	1	1	1	1			1	2	0	0	1	1		2	2	3
5722	2	4	831		30	3	3	1		1	3	35	4	2	2		1	3	4	11	5	2	3	3	1		655		94	21	2	2	2	2	2	1	1			1	2	0	0	1	1		2	2	2
5723	2	4	833		20	1	2	2		1	3	55	5	1	2		1	3	2	4	1	1	2	2	1		582		83	18	2	2	2	2	2	1	1			1	2	0	0	1	1		2	2	3
5723	2	4	832	1	30	3	2	2		1	3	55	5	1	2		1	3	2	4	1	1	4	4	1	2	1705		244	56	3	4	3	4	2	1	1			1	2	0	0	1	1		2	2	3
5725	2	4	837		26	2	2	1		3	3	30	3	3	4		3	3	1	4	1	1	2	2	1		1057		151	34	3	3	3	3	1	1	1			1	2	0	0	1	1		2	2	2
5726	2	4	838	1	27	2	3	1		1	1	40	5	1	4		1	1	3	4	1	1	2	2	1	1	1048		150	34	3	3	3	3	2	1	1			1	1	1	0	1	1		2	2	3
5729	2	4	841	1	21	1	3	2		1	1	28	2	2	2		1	1	4	3	1	1	1	1	1	1	234		33	7	1	1	1	1	2	1	1			1	1	0	0	1	1		1	2	3
5736	2	4	849	1	30	3	1	1		1	1	35	4	3	4		1	1	4	10	4	2	3	3	1	2	1040		149	34	3	3	3	3	1	1	1			1	1	0	0	1	1		2	2	2
5738	2	4	852	1	23	1	3	1		1	3	25	2	4	4		1	3	1	6	2	2	1	1	1	1	1170		167	38	3	4	3	4	1	1	1			1	1	0	0	1	1		2	2	2
5739	2	4	853	1	23	1	3	1		1	3	12	1	4	5	private job	1	3	1	3	1	1	1	1	1	1	812		116	26	3	3	3	3	2	1	1			1	2	0	0	1	1		2	2	1
5743	2	4	857	1	27	2	2	1		1	3	29	2	5	4		1	3	4	13	5	2	4	4	1	2	1246		178	41	3	4	3	4	1	1	1			1	2	0	0	1	1		2	2	2
5743	2	4	858		27	2	2	1		1	3	59	5	4	4		1	3	4	13	5	2	4	4	1		1246		178	41	3	4	3	4	2	1	1			1	2	0	0	1	1		2	2	2
5754	2	4	872	1	26	2	3	1		1	1	29	2	4	4		1	1	1	11	5	2	2	2	2	2	874		125	28	3	3	3	3	1	1	2			2	2	0	0	1	1		2	2	2
5755	2	4	875		24	1	3	1		1	1	25	2	3	3		1	1	4	2	1	1	2	2	2		1671		239	55	3	4	3	4	2	1	1			1	2	1	0	0	1		2	2	3
5758	2	4	878	1	21	1	3	1		1	1	23	1	2	4		1	1	4	10	4	2	2	2	1	1	158		23	4	1	1	1	1	1	1	1			1	1	0	0	1	1		1	2	2
5759	2	4	885	1	25	2	3	1		1	1	26	2	2	2		1	1	1	3	1	1	2	2	2	2	1384		198	45	3	4	3	4	1	1	1			1	2	1	0	0	1		2	2	3
5760	2	4	887	1	25	2	3	1		1	1	30	3	2	5	private job	1	1	4	5	2	2	2	2	1	1	1004		143	33	3	3	3	3	1	1	1			1	2	1	0	0	1		2	2	3
5764	2	4	893	1	23	1	4	1		1	3	30	3	5	4		1	3	4	4	1	1	2	2	2	2	1087		155	35	3	3	3	3	1	1	1			1	2	1	0	0	1		2	2	3
5768	2	4	898	1	35	4	1	1		1	1	38	4	3	5	private	1	1	3	7	3	1	5	4	2	1	949		136	31	3	3	3	3	2	1	1			1	2	1	0	0	1		1	2	3
5770	2	4	901	1	30	3	2	1		1	3	32	3	4	3		1	3	3	8	3	2	4	4	1	2	287		41	9	1	1	1	1	1	1	1			1	1	0	0	1	1		2	2	3
5771	2	4	908	1	22	1	4	1		3	3	26	2	3	3		3	3	1	5	2	2	1	1	1	1	452		65	14	2	2	2	2	2	1	1			1	2	1	0	1	1		2	2	3
5772	2	4	910	1	28	2	4	1		1	3	33	3	4	4		1	3	4	4	1	1	2	2	1	1	280		40	8	1	1	1	1	2	1	1			1	2	0	0	1	1		1	2	1
5775	2	4	913	1	24	1	3	1		1	1	30	3	6	4		1	1	1	5	2	1	1	1	2	1	414		59	13	2	2	2	2	2	1	1			1	2	1	0	1	1		2	2	2
5781	2	4	920	1	29	2	3	1		1	3	35	4	3	4		1	3	1	7	3	2	5	4	3	2	845		121	27	3	3	3	3	2	1	1			1	2	1	0	0	1		2	2	3
5782	2	4	922	1	25	2	2	1		1	1	30	3	5	4		1	1	4	4	1	1	2	2	1	1	1688		241	55	3	4	3	4	2	1	1			1	2	1	0	0	1		2	2	2
5785	2	4	927		25	2	1	1		1	1	30	3	2	2		1	1	4	7	3	1	5	4	1		1741		249	57	3	4	3	4	2	1	1			1	2	0	0	1	1		2	2	3
5785	2	4	925	1	25	2	1	1		1	1	30	3	2	2		1	1	4	7	3	1	5	4	1	3	1029		147	33	3	3	3	3	1	1	1			1	2	1	0	1	1		2	2	3
5785	2	4	926		25	2	1	1		1	1	30	3	2	2		1	1	4	7	3	1	5	4	1		270		39	8	1	1	1	1	1	1	1			1	2	0	0	1	1		2	2	3
5786	2	4	928	1	30	3	2	2		1	1	32	3	2	2		1	2	4	4	1	1	2	2	1	1	1048		150	34	3	3	3	3	1	1	1			1	2	0	0	1	1		2	2	3
5788	2	4	931		30	3	1	1		3	1	32	3	1	2		3	1	1	6	2	1	4	4	1		703		100	22	2	2	2	2	2	1	1			1	2	0	0	1	1		2	2	2
5788	2	4	930	1	30	3	1	1		3	1	32	3	1	2		3	1	1	6	2	1	4	4	1	2	1414		202	46	3	4	3	4	2	1	1			1	2	1	0	0	1		2	2	2
5790	2	4	933	1	27	2	4	1		1	1	30	3	3	4		1	1	4	6	2	2	3	3	1	1	1499		214	49	3	4	3	4	1	1	1			1	2	1	0	1	1		2	2	3
5791	2	4	934	1	24	1	2	1		1	1	28	2	4	5	private job	1	1	4	8	3	2	2	2	1	1	1587		227	52	3	4	3	4	1	1	1			1	2	0	0	1	1		2	2	3
5792	2	4	935	1	20	1	4	1		1	3	23	1	6	5	private job	1	3	1	8	3	1	1	1	2	1	124		18	3	1	1	1	1	1	1	1			1	1	0	0	1	1		2	2	2
5795	2	4	940	1	24	1	4	1		1	3	26	2	3	2		1	3	4	4	1	2	1	1	2	1	313		45	9	1	1	1	1	1	1	1			1	1	1	0	1	1		2	2	2
5796	2	4	941	1	24	1	4	1		1	3	27	2	3	5	private job	1	3	4	3	1	1	1	1	2	1	281		40	8	1	1	1	1	2	1	1			1	2	1	0	0	1		2	2	3
5797	2	4	942	1	22	1	3	1		1	3	23	1	3	5	gardner	1	3	4	3	1	1	1	1	2	1	158		23	4	1	1	1	1	2	1	1			1	2	1	0	0	1		2	2	3
5800	2	4	945	1	22	1	2	1		1	1	25	2	5	3		1	1	1	5	2	2	1	1	2	1	382		55	12	1	1	2	1	2	1	1			1	2	1	0	1	1		2	2	1
5802	2	4	947	1	25	2	3	1		1	3	30	3	6	5	army	1	3	3	4	1	2	2	2	2	2	1386		198	45	3	4	3	4	1	1	1			1	2	1	0	0	1		2	2	2
5802	2	4	948		25	2	3	1		1	3	30	3	6	5	army	1	3	3	4	1	2	2	2			927		132	30	3	3	3	3	1	1	1			1	2	1	0	0	1		2	2	2
5806	2	4	953	1	33	3	1	1		1	3	38	4	2	4		1	3	4	8	3	1	6	4	2	1	312		45	9	1	1	1	1	2	1	1			1	1	0	0	1	1		2	2	3
5810	2	4	957	1	22	1	3	1		1	3	25	2	6	4		1	3	4	3	1	1	1	1	1	1	1003		143	32	3	3	3	3	2	1	1			1	2	1	0	0	1		2	2	3
5811	2	4	958	1	29	2	1	1		1	3	33	3	1	2		1		4	7	3	2	4	4	1	1	1533		219	50	3	4	3	4	2	1	1			1	1	0	0	1	1		2	2	3
5812	2	4	959	1	32	3	4	1		1	3	28	2	4	4		1	3	4	5	2	1	3	3	1	1	1647		235	54	3	4	3	4	1	1	1			1	2	0	0	1	1		2	2	3
5814	2	4	961	1	26	2	2	1		1	1	30	3	4	2		1	1	4	6	2	2	3	3	1	1	1200		171	39	3	4	3	4	2	1	1			1	2	0	0	1	1		2	2	3
5816	2	4	963	1	20	1	2	2		1	1	26	2	1	2		1	1	4	3	1	1	1	1	1	1	509		73	16	2	2	2	2	2	1	1			1	2	0	0	1	1		2	2	3
5820	2	4	967	1	26	2	3	1		1	1	30	3	2	2		1	1	4	4	1	1	2	2	1	1	1137		162	37	3	4	3	4	1	1	1			1	1	1	0	1	1		2	2	3
5821	2	4	195	1	30	3	6	1		1	3	31	3	6	4		1	3	3	9	4	2	2	2	2	2	640		91	20	2	2	2	2	2	1	1			1	2	1	0	1	1		1	2	2
5853	2	4	229	1	25	2	3	5		1	3	25	2	1	2		1	3	1	4	1	1	1	1	1	1	1083		155	35	3	3	3	3	1	1	1			1	1	1	0	1	1		1	2	2
5858	2	4	271	1	26	2	1	2		1	3	26	2	1	2		1	3	1	5	2	1	3	3	2	2	610		87	19	2	2	2	2	2	1	1			1	2	0	0	1	2		2	2	2
5869	2	4	312	1	25	2	1	2		1	2	31	3	1	2		1	2	4	5	2	1	3	3	1	1	730		104	23	2	2	2	2	1	1	1			1	2	0	0	1	1		1	2	2
5877	2	4	320	1	35	4	1	1		1	3	37	4	1	2		1	3	1	5	2	2	3	3	1	2	368		53	11	1	1	1	1	1	1	1			1	1	1	0	1	1		1	2	3
5880	2	4	323	1	24	1	1	1		1	1	26	2	1	5	shop pr work	1	1	4	4	1	1	2	2	3	1	778		111	25	3	3	3	3	1	1	1			1	2	1	0	1	1		1	2	3
5884	2	4	327	1	30	3	1	1		1	3	35	4	4	5	gard	1	3	3	6	2	1	1	1	2	1	1361		194	44	3	4	3	4	1	1	1			1	1	1	0	1	1		1	2	2
5886	2	4	329	1	27	2	4	4		1	3	30	3	5	5	crpf	1	3	4	5	2	1	3	3	2	1	1050		150	34	3	3	3	3	1	1	1			1	2	1	0	1	1		1	2	3
5887	2	4	330	1	30	3	1	1		1	1	24	1	1	1		1	1	1	5	2	1	1	1	1	1	268		38	8	1	1	1	1	2	1	1			1	1	1	0	1	1		1	2	3
5980	2	4	562	1	30	3	4	1		1	3	32	3	4	5	pr. job	1	3	4	7	3	2	3	3	1	1	1353		193	44	3	4	3	4	1	1	1			1	2	1	0	0	1		1	1	3
5988	2	4	625		21	1	3	1		1	3	29	2	2	2		1	3	4	7	3	2	2	2	3		1113		159	36	3	3	3	3	1	1	1			1	1	1	0	1	3		1	2	2
5989	2	4	626	1	25	2	3	1		1	3	30	3	3	4		1	3	1	8	3	2	2	2	1	2	679		97	22	2	2	2	2	1	1	1			1	1	0	0	1	1		2	2	2
5989	2	4	627		25	2	3	1		1	3	30	3	3	4		1	3	1	8	3	2	2	2	1		1693		242	55	3	4	3	4	1	1	1			1	1	0	0	1	1		2	2	2
5991	2	4	629	1	24	1	3	1		1	3	30	3	4	4		1	3	1	10	4	2	2	2	1	1	420		60	13	2	2	2	2	1	99	1			1	2	1	0	1	1		2	2	2
5992	2	4	630	1	27	2	3	1		1	3	27	2	4	4		1	3	1	6	2	2	2	2	2	2	680		97	22	2	2	2	2	2	1	1			1	2	1	0	1	1		2	2	3
5997	2	4	638		26	2	3	1		1	3	35	4	3	4		1	3	1	9	4	2	2	2	2		1655		236	54	3	4	3	4	1	1	1			1	2	1	0	0	1		2	2	2
5997	2	4	637	1	26	2	3	1		1	3	35	4	3	4		1	3	1	9	4	2	2	2	2	2	630		90	20	2	2	2	2	2	1	1			1	2	1	0	0	1		2	2	2
5998	2	4	639	1	24	1	1	1		1	3	25	2	3	3		1	3	1	6	2	1	4	4	1	1	354		51	11	1	1	1	1	2	1	1			1	1	0	0	1	2		1	2	1
6001	2	4	652	1	25	2	4	2		3	3	32	3	4	3		3	3	4	5	2	2	2	2	1	1	1678		240	55	3	4	3	4	2	1	1			1	2		0	0	1		2	2	1
6005	2	4	690	1	26	2	1	2		1	1	35	4	3	2		1	1	4	5	2	1	3	3	1	1	1521		217	50	3	4	3	4	2	1	1			1	1	0	0	1	1		2	2	3
6008	2	4	694	1	27	2	4	1		1	1	28	2	3	2		1	1	1	6	2	2	3	3	1	3	443		63	14	2	2	2	2	1	1	1			1	2	0	0	1	2		2	2	2
6012	2	4	706	1	21	1	3	1		1	3	22	1	4	2		1	3	1	7	3	2	1	1	1	1	174		25	5	1	1	1	1	1	1	1			1	2	0	0	1	1		1	2	2
6013	2	4	708		22	1	3	1		1	3	25	2	3	4		1	3	3	4	1	1	2	2	2		1683		240	55	3	4	3	4	1	1	1			1	2	1	0	1	3		2	2	2
6015	2	4	710	1	25	2	1	5		3	3	40	5	1	2		3	3	4	9	4	2	6	4	1	2	654		93	21	2	2	2	2	1	1	1			1	1	0	0	1	3		1	2	3
6015	2	4	711		25	2	1	5		3	3	40	5	1	2		3	3	4	9	4	2	6	4	1		1296		185	42	3	4	3	4	1	1	1			1	1	0	0	1	3		1	2	3
6016	2	4	712	1	25	2	2	1		1	1	26	2	2	5	school bus me kam	1	1	4	5	2	1	3	3	1	2	389		56	12	1	1	2	1	1	1	1			1	1	0	0	1	1		1	2	3
6016	2	4	713		25	2	2	1		1	1	26	2	1	5	school bus me	1	1	4	5	2	1	3	3	1		1347		192	44	3	4	3	4	2	1	1			1	1	0	0	1	1		1	2	3
6017	2	4	714	1	35	4	3	1		1	3	38	4	3	2		1	3	4	6	2	1	4	4	1	1	890		127	29	3	3	3	3	1	1	1			1	2	1	0	0	1		1	2	3
6018	2	4	715	1	22	1	3	2		1	3	26	2	4	2		1	3	4	4	1	2	1	1	1	1	1240		177	40	3	4	3	4	2	1	1			1	2	1	0	0	1		1	2	3
6019	2	4	716	1	24	1	4	1		1	1	30	3	6	4		1	1	4	11	5	2	1	1	3	1	420		60	13	2	2	2	2	1	1	1			1	2	1	0	1	3		2	2	3
6024	2	4	723		28	2	2	1		1	3	31	3	3	2		1	3	4	5	2	1	3	3	1		999		143	32	3	3	3	3	1	1	1			1	2	1	0	0	1		1	1	3
6027	2	4	727	1	21	1	1	1		1	2	25	2	1	2		1	2	4	3	1	1	1	1	1	1	304		43	9	1	1	1	1	1	1	1			1	2	0	1	0	1		2	2	3
6028	2	4	728	1	24	1	3	1		1	3	26	2	4	5	pr. job	1	3	4	10	4	2	1	1	3	1	1565		224	51	3	4	3	4	2	1	1			1	2	1	0	1	1		2	2	2
6030	2	4	730	1	27	2	3	1		1	3	30	3	4	3		1	3	4	5	2	1	3	3	1	1	962		137	31	3	3	3	3	1	1	1			1	2	0	0	1	1		2	2	3
6031	2	4	731	1	22	1	2	1		1	3	28	2	4	5	pr. job	1	3	4	6	2	2	1	1	1	1	823		118	26	3	3	3	3	2	1	1			1	2	0	0	1	1		2	2	2
6032	2	4	732	1	24	1	2	1		1	2	27	2	3	5	pr .. job	1	2	3	4	1	1	2	2	2	2	195		28	6	1	1	1	1	2	1	1			1	2	0	0	1	1		1	2	3
6032	2	4	733		24	1	2	1		1	1	27	2	3	5	pr . job	1	1	3	4	1	1	2	2	2		992		142	32	3	3	3	3	1	1	1			1	2	0	0	1	1		1	2	3
6035	2	4	737	1	30	3	2	1		3	3	40	5	2	2		3	3	3	4	1	1	2	2	1	1	371		53	11	1	1	1	1	2	1	1			1	2	1	0	0	1		1	2	1
6036	2	4	738	1	30	3	2	1		3	3	33	3	3	2		3	3	1	5	2	1	3	3	1	1	956		137	31	3	3	3	3	1	1	1			1	2	0	0	1	1		1	2	2
6037	2	4	739	1	19	1	4	1		1	3	24	1	3	5	pr .job	1	3	1	5	2	2	1	1	2	1	983		140	32	3	3	3	3	1	1	1			1	1	1	0	0	1		1	2	2
6038	2	4	740	1	25	2	6	5		1	3	29	2	6	4		1	3	3	4	1	1	2	2	3	1	684		98	22	2	2	2	2	2	1	1			1	2	0	0	1	1		2	2	2
6039	2	4	741	1	24	1	4	1		1	3	26	2	4	5	pr job	1	3	3	6	2	2	2	2	3	2	254		36	8	1	1	1	1	2	1	1			1	2	1	0	1	3		2	2	2
6040	2	4	743	1	25	2	3	2		1	2	30	3	4	2		1	2	1	7	3	2	2	2	1	2	229		33	7	1	1	1	1	2	1	1			1	2	0	0	1	3		1	2	1
6041	2	4	745	1	26	2	5	1		3	3	30	3	6	4		3	3	1	12	5	2	1	1	3	1	1542		220	50	3	4	3	4	2	1	1			1	1	1	0	1	1		2	2	2
6042	2	4	746	1	25	2	5	1		1	3	30	3	4	4		1	3	1	8	3	2	1	1	1	1	1176		168	38	3	4	3	4	2	1	1			1	1	0	0	0	1		2	2	2
6043	2	4	747	1	35	4	3	1		1	1	36	4	3	2		1	1	4	6	2	1	6	4	1	1	1637		234	54	3	4	3	4	1	1	1			1	1	1	0	0	1		2	2	3
6047	2	4	752	1	25	2	3	1		1	3	27	2	4	5	driver	1	3	4	3	1	1	1	1	1	1	1231		176	40	3	4	3	4	2	1	1			1	2	1	0	0	1		2	2	3
6048	2	4	753	1	27	2	2	1		1	2	27	2	2	4		1	2	3	6	2	2	3	3	1	1	846		121	27	3	3	3	3	2	1	1			1	2	1	0	0	1		2	2	3
6049	2	4	755	1	26	2	1	2		1	2	28	2	3	2		1	2	1	7	3	2	3	3	1	2	520		74	16	2	2	2	2	1	99	1			1	2	1	0	0	3		2	2	3
6049	2	4	756		26	2	1	2		1	2	28	2	3	2		1	2	1	7	3	2	3	3	1		1709		244	56	3	4	3	4	1	1	1			1	2	0	0	1	3		2	2	3
6050	2	4	757	1	19	1	2	1		3	1	25	2	3	5	driver	3	1	1	7	3	2	1	1	1	1	209		30	6	1	1	1	1	2	1	1			1	2	0	0	1	1		2	2	2
6051	2	4	758	1	30	3	2	1		3	3	33	3	3	2		3	3	1	6	2	1	4	4	1	2	1484		212	49	3	4	3	4	2	1	1			1	2	1	0	0	1		1	2	1
6052	2	4	760	1	20	1	3	2		3	3	22	1	3	2		3	3	1	7	3	2	1	1	1	1	194		28	6	1	1	1	1	1	1	1			1	1	0	1	1	1		2	2	1
6053	2	4	761	1	35	4	2	1		1	3	40	5	5	4		1	3	4	7	3	2	4	4	2	1	1103		158	36	3	3	3	3	1	1	1			1	2	1	0	1	3		1	2	2
6054	2	4	762	1	27	2	6	1		1	3	31	3	6	5	s s b	1	3	4	4	1	1	2	2	2	2	525		75	17	2	2	2	2	1	1	1			1	2	1	0	0	1		2	2	3
6055	2	4	764	1	24	1	6	1		1	3	32	3	6	5	ssb	1	3	4	3	1	1	1	1	2	1	887		127	29	3	3	3	3	1	1	1			1	2	1	0	0	1		2	2	3
6061	2	4	772		22	1	6	1		1	1	28	2	6	5	ssb	1	1	4	3	1	1	1	1	2		338		48	10	1	1	1	1	1	1	1			1	2	1	0	0	1		2	2	3
6061	2	4	771	1	26	2	6	1		1	3	31	3	6	5	ssb	1	3	4	3	1	1	1	1	2	2	1148		164	37	3	4	3	4	1	1	1			1	2	1	0	0	1		2	2	3
6062	2	4	774		27	2	5	1		1	2	31	3	6	5	ssb	1	2	4	4	1	1	2	2	2		1676		239	55	3	4	3	4	1	1	1			1	2	1	0	0	1		2	2	3
6065	2	4	777	1	32	3	2	2		1	3	40	5	4	4		1	3	1	6	2	1	4	4	1	1	1674		239	55	3	4	3	4	2	1	1			1	2	0	0	1	1		1	2	2
6066	2	4	778	1	27	2	5	5		1	3	29	2	3	2		1	3	4	4	1	1	2	2	1	2	877		125	28	3	3	3	3	1	1	1			1	2	1	0	0	1		2	2	3
6067	2	4	780	1	30	3	1	2		1	2	40	5	1	4		1	2	1	5	2	1	3	3	3	2	561		80	18	2	2	2	2	2	1	1			1	2	0	0	1	3		1	2	1
6067	2	4	781		30	3	1	2		1	2	40	5	1	4		1	2	1	5	2	1	3	3	3		1625		232	53	3	4	3	4	2	1	1			1	2	0	0	1	3		1	2	1
6068	2	4	782	1	20	1	3	1		1	3	25	2	6	4		1	3	1	15	5	2	1	1	1	1	489		70	15	2	2	2	2	2	1	1			1	2	1	0	1	3		1	2	2
6069	2	4	783	1	25	2	3	1		1	3	28	2	3	2		1	3	1	5	2	2	2	2	3	1	791		113	25	3	3	3	3	2	1	1			1	2	0	0	1	3		2	2	1
6071	2	4	786		26	2	2	1		1	3	26	2	1	5	driver	1		1	9	4	2	2	2	1		1761		252	58	3	4	3	4	1	1	1			1	2	1	0	1	1		2	2	1
6071	2	4	785	1	26	2	2	1		1	3	26	2	1	5	driver	1	3	1	9	4	2	2	2	1	2	1007		144	33	3	3	3	3	2	1	1			1	2	1	0	1	1		2	2	2
6078	2	4	794		23	1	3	1		1	3	25	2	4	4		1	3	1	4	1	1	2	2	2		261		37	8	1	1	1	1	2	1	1			1	2	1	0	0	1		2	2	2
6079	2	4	795	1	28	2	4	4		1	3	32	3	1	4		1	3	1	4	1	1	2	2	2	1	683		98	22	2	2	2	2	2	1	1			1	2	1	0	0	1		2	2	3
6080	2	4	796	1	19	1	3	1		1	1	22	1	4	2		1	1	2	6	2	2	1	1	1	1	157		22	4	1	1	1	1	2	1	1			1	2	0	0	1	1		2	2	1
6082	2	4	798	1	24	1	3	1		1	3	26	2	4	3		1	3	3	4	1	1	2	2	1	2	638		91	20	2	2	2	2	2	1	1			1	2	0	0	1	1		2	2	2
6084	2	4	801	1	25	2	6	1		1	3	30	3	6	5	techar	1	3	3	10	4	2	1	1	1	1	278		40	8	1	1	1	1	2	1	1			1	2	1	0	1	1		2	2	1
6086	2	4	803	1	29	2	1	2		1	2	32	3	3	2		1	2	1	6	2	2	3	3	1	2	1320		189	43	3	4	3	4	1	1	1			1	2	0	0	1	1		2	2	3
6087	2	4	805	1	20	1	1	2		1	3	30	3	1	2		1	3	4	3	1	1	1	1	1	1	699		100	22	2	2	2	2	2	1	1			1	2	0	0	1	1		2	2	3
6089	2	4	807	1	24	1	6	5		1	3	30	3	1	4		1	3	4	3	1	1	1	1	2	1	1210		173	39	3	4	3	4	1	1	1			1	2	0	0	1	2		1	2	1
6097	2	4	816	1	22	1	6	1		1	3	26	2	6	5	privet job	1	3	4	7	3	2	1	1	3	1	542		77	17	2	2	2	2	1	1	1			1	2	1	0	0	3		2	2	3
6104	2	4	823	1	26	2	3	1		1	3	30	3	2	4		1	3	3	5	2	1	3	3	1	1	1455		208	48	3	4	3	4	2	1	1			1	2	1	0	0	1		2	2	1
6105	2	4	824	1	30	3	1	1		1	3	32	3	2	2		1	3	1	10	4	2	3	3	1	1	1047		150	34	3	3	3	3	2	1	2			2	1	1	0	1	3		2	2	2
6107	2	4	826	1	30	3	1	4		1	3	35	4	3	4		1	3	4	6	2	1	4	4	1	1	1719		246	56	3	4	3	4	2	1	1			1	2	0	0	1	1		2	2	1
6110	2	4	830	1	27	2	3	4		1	3	30	3	4	4		1	3	3	6	2	1	4	4	1	2	633		90	20	2	2	2	2	1	1	1			1	2	0	0	1	1		2	2	2
6110	2	4	831		27	2	3	4		1	3	30	3	3	4		1	3	3	6	2	1	4	4	1		1486		212	49	3	4	3	4	2	1	1			1	2	0	0	1	1		2	2	2
6112	2	4	834	1	25	2	2	2		1	1	35	4	3	4		1	3	1	4	1	1	2	2	1	1	730		104	23	2	2	2	2	1	1	1			1	2	0	0	1	1		2	2	1
6114	2	4	836	1	25	2	1	1		1	3	27	2	4	2		1	3	1	6	2	2	3	3	3	2	1036		148	34	3	3	3	3	2	1	1			1	2	1	0	1	3		2	2	2
6116	2	4	840	1	24	1	3	1		1	3			3	4		1	3	3	12	5	2	2	2	2	2	664		95	21	2	2	2	2	2	1	1			1	2	1	0	0	1		2	2	2
6116	2	4	841		25	2	6	1		1	1	32	3	6	3		1	1	1	9	4	2	1	1	1		107		15	3	1	1	1	1	1	1	1			1	2	0	0	1	2		2		1
6117	2	4	842	1	25	2	4	1		1	1	26	2	4	5	driver	1	1	1	9	4	2	2	2	1	2	453		65	14	2	2	2	2	2	1	1			1	2	0	0	1	1		2	2	1
6118	2	4	844	1	25	2	4	1		1	3	26	2	4	2		1	3	4	13	5	2	1	1	1	1	98		14	2	1	1	1	1	1	1	1			1	2	0	0	1	1		2	2	2
6119	2	4	845	1	22	1	3	1		1	1	28	2	4	4		1	1	1	4	1	1	2	2	1	2	290		41	9	1	1	1	1	2	1	1			1	1	0	0	1	1		2	2	2
6120	2	4	848		26	2	2	1		1	3	30	3	4	4		1	3	3	5	2	1	2	2	1		1554		222	51	3	4	3	4	2	1	1			1	2	1	0	1	3		2	2	3
6121	2	4	850		30	3	3	1		1	2	35	4	4	2		1	2	4	5	2	1	3	3	1		1403		200	46	3	4	3	4	1	1	1			1	1	0	0	1	2		2	2	3
6121	2	4	849	1	35	4	1	2		1	2	40	5	1	2		1	2	4	4	1	1	2	2	1	2	1584		226	52	3	4	3	4	1	1	1			1	1	0	0	1	2		2	2	1
6122	2	4	851	1	25	2	4	1		1	3	30	3	4	3		1	3	1	7	3	2	2	2	1	2	1214		173	40	3	4	3	4	2	1	1			1	1	1	0	1	1		1	2	2
6122	2	4	852		25	2	4	1		1	3	30	3	4	3		1	3	1	7	3	2	2	2	1		263		38	8	1	1	1	1	2	1	1			1	1	1	0	1	1		1	2	2
6123	2	4	854		35	4	1	2		1	2	40	5	1	2		1	2	4	9	4	1	7	4	1		767		110	25	3	3	3	3	2	1	1			1	2	0	0	1	2		2	2	3
6124	2	4	856	1	25	2	2	1		1	2	30	3	6	4		1	2	3	10	4	2	2	2	1	2	128		18	3	1	1	1	1	1	1	1			1	2	0	0	1	1		2		2
6124	2	4	857		25	2	1	1		1	2	30	3	6	4		1	2	3	10	4	2	2	2	1		1065		152	35	3	3	3	3	1	1	1			1	2	0	0	1	1		2	2	2
6126	2	4	860		25	2	2	1		1	3	30	3	4	5	govt . job	1	3	4	10	4	2	2	2	1		1529		218	50	3	4	3	4	1	1	1			1	2	0	0	1	1		2	2	2
6131	2	4	865	1	26	2	4	1		1	2	28	2	4	4		1	2	4	6	2	1	4	4	3	1	437		62	14	2	2	2	2	1	1	1			1	2	1	0	1	1		2	2	2
6137	2	4	871	1	25	2	2	1		1	3	30	3	1	4		1	3	1	3	1	1	1	1	2	1	584		83	19	2	2	2	2	2	1	2			2	1	0	0	1	1		2	2	2
6140	2	4	874	1	23	1	4	1		1	3	31	3	6	4		1	3	4	5	2	2	1	1	2	1	960		137	31	3	3	3	3	2	1	1			1	2	1	0	1	1		2	2	2
6146	2	4	880	1	21	1	4	1		1	3	26	2	6	4		1	3	1	7	3	2	1	1	2	1	450		64	14	2	2	2	2	1	1	1			1	2	1	0	0	1		2	2	3
6147	2	4	881	1	26	2	5	1			3	32	3	6	3		1	3	1	4	1	1	2	2	2	2	1067		152	35	3	3	3	3	2	1	1			1	2	1	0	0	1		2	2	3
6149	2	4	884	1	21	1	4	1		1	3	24	1	5	4		1	3	3	5	2	2	1	1	2	1	969		138	31	3	3	3	3	2	1	1			1	2	1	0	0	1		2	2	2
6151	2	4	886	1	31	3	4	1		1	3	35	4	5	3		1	3	1	4	1	1	2	2	3	1	1137		162	37	3	4	3	4	1	1	1			1	2	1	0	0	1		2	2	3
6152	2	4	887	1	25	2	2	1		1	2	28	2	3	2		1	2	1	5	2	1	3	3	1	1	777		111	25	3	3	3	3	1	1	1			1	2	1	0	1	3		2	2	3
6155	2	4	890	1	28	2	2	2		1	2	30	3	2	2		1	2	1	6	2	2	3	3	1	1	706		101	23	2	2	2	2	2	1	1			1	2	0	0	1	3		2	2	3
6156	2	4	891	1	24	1	1	2		1	2	25	2	2	2		1	2	1	3	1	1	1	1	1	1	397		57	12	1	1	2	1	1	1	1			1	2	0	0	1	1		2	2	3
6158	2	4	893	1	26	2	4	1		1	3	28	2	6	5	govt job	1	3	4	10	4	2	2	2	2	1	1034		148	34	3	3	3	3	1	1	1			1	2	1	0	0	1		2	2	2
6164	2	5	1468	1	26	3	3	1		3	3	30	3	3	2		3	3	4	4	1	1	2	2	1	1			173.333	40	3	4	3	4	2	1	1	1		1	2	0	0	1	1		2	2	3
6166	2	5	1472	1	27	3	3	1		1	3	30	3	5	5	gov't job	1	3	4	6	2	1	4	4	2	1			69.3333	16	2	2	2	2	2	1	1	1		1	2	1	0	0	1		2	2	3
6171	2	5	1477	1	24	2	2	1		1	1	25	2	1	2		1	1	4	3	1	1	1	1	1	1			52	12	1	1	2	1	1	1	1	1		1	1	0	0	1	1		2	2	3
6175	2	5	1483	1	23	2	3	1		1	2	25	2	3	3		1	2	4	4	1	1	2	2	1	2			177.667	41	3	4	3	4	2	1	1	1		1	1	0	0	1	1		2	2	2
6175	2	5	1484		23	2	3	1		1	2	25	2	3	3		1	2	4	4	1	1	2	2	1				212.333	49	3	4	3	4	1	1	1	1		1	1	0	0	1	1		2	2	2
6181	2	5	1490	1	25	2	2	1		1	2	27	2	2	2		1	2	4	4	1	1	2	2	1	2			216.667	50	3	4	3	4	2	1	1	2		1	2	0	0	1	1		2	2	2
6183	2	5	1493	1	24	2	3	1		1	2	28	2	4	2		1	2	4	4	1	1	2	2	1	2			186.333	43	3	4	3	4	2	1	1	1		1	1	0	0	1	1		2	99	2
6183	2	5	1494		24	1	3	1		1	2	20	1	4	2		1	2	4	4	1	1	2	2	1				65	15	2	2	2	2	1	1	1	1		1	1	0	0	1	1			2	2
6190	2	5	1507	1	23	2	3	1		1	3	25	2	6	4		1	3	3	6	2	2	1	1	3	1			138.667	32	3	3	3	3	1	1	1	1		1	1	1	0	1	1		2	2	2
6193	2	5	1511	1	20	1	3	1		1	3	24	1	4	3		1	3	4	7	3	2	1	1	3	1			73.6667	17	2	2	2	2	1	1	1	1		1	1	0	0	1	1		2	2	2
6194	2	5	1512	1	25	2	3	1		1	3	28	2	3	2		1	3	4	18	5	2	1	1	3	1			125.667	29	3	3	3	3	2	1	1	1		1	1	1	0	1	3		2	2	3
6197	2	5	1515	1	28	3	1	1		1	2	32	3	1	2		1	2	4	6	2	1	4	4	1	3			8.66667	2	1	1	1	1	1	1	1	2		1	2	0	0	1	1		2	2	2
6205	2	5	1526	1	26	2	2	1		1	3	29	2	2	2		1	3	1	4	1	1	2	2	1	2			186.333	43	3	4	3	4	2	1	1	1		1	2	0	0	1	1		2	2	3
6205	2	5	1527		26	2	2	1		1	3	29	2	2	2		1	3	1	4	1	1	2	2	1				91	21	2	2	2	2	2	1	1	1		1	2	0	0	1	1		2	2	3
6210	2	5	1534	1	21	1	1	1		1	2	23	1	4	2		1	2	4	3	1	1	1	1	1	1			108.333	25	3	3	3	3	2	1	1	1		1	2	0	0	1	1		2	2	2
6212	2	5	1537	1	24	2	6	1		1	3	27	2	6	5	private job	1	3	3	8	3	2	1	1	2	1			26	6	1	1	1	1	2	1	1	1		1	1	1	0	0	1		2	2	3
6217	2	5	1544	1	22	2	4	1		1	3	25	2	6	4		1	3	1	5	2	2	1	1	3	1			195	45	3	4	3	4	2	1	1	1		1	1	1	0	1	1		2	2	3
6222	2	5	1551	1	22	2	5	1		1	3	25	2	6	4		1	3	3	3	1	1	1	1	3	1			125.667	29	3	3	3	3	2	1	1	1		1	2	1	0	0	1		2	2	3
6226	2	5	1556	1	28	3	2	1		1	1	32	3	3	2		1	1	4	6	2	1	4	4	1	1			169	39	3	4	3	4	1	1	1	1		1	1	0	0	1	3		2	2	3
6236	2	5	1570	1	30	5	2	1		1	1	40	5	3	3		1	1	1	5	2	1	3	3	1	2			182	42	3	4	3	4	2	1	1	2		1	1	0	0	1	1		2	2	3
6238	2	5	1573	1	30	3	4	1		1	1	32	3	6	5	teacher	1	1	3	7	3	2	3	3	2	1			34.6667	8	1	1	1	1	1	1	1	1		1	2	1	0	1	1		2	2	3
6239	2	5	1574	1	30	4	1	2		1	1	35	4	1	2		1	1	1	6	2	1	4	4	1	1			195	45	3	4	3	4	1	1	1	1		1	2	0	0	1	1		2	2	1
6247	2	5	1584	1	25	3	2	2		1	1	30	3	1	2		1	1	1	5	2	1	3	3	1	1			182	42	3	4	3	4	1	1	1	1		1	1	0	0	1	1		2	2	3
6252	2	5	1590	1	22	2	4	3		1	3	25	2	5	3		1	3	1	4	1	1	2	2	3	1			117	27	3	3	3	3	2	1	1	1		1	2	1	0	1	1		2	2	3
6257	2	5	1596	1	21	2	4	1		1	3	28	2	6	5	private job	1	3	1	6	2	2	1	1	3	1			104	24	3	2	3	2	2	1	1	1		1	2	1	0	1	1		1	1	3
6262	2	5	1601	1	24	2	2	1		1	3	26	2	4	4		1	3	1	4	1	1	2	2	3	1			186.333	43	3	4	3	4	2	1	1	1		1	2	1	0	1	1		2	2	3
6264	2	5	1604		32	4	1	2		1	1	35	4	3	2		1	1	1	6	2	1	4	4	1				151.667	35	3	3	3	3	2	1	1	1		1	2	0	0	1	1		2	2	2
6264	2	5	1603	1	32	4	1	2		1	1	35	4	3	2		1	1	1	6	2	1	4	4	1	2			242.667	56	3	4	3	4	2	1	1	1		1	2	0	0	1	1		2	2	2
6269	2	5	1611	1	20	1	3	1		1	2	24	1	2	2		1	2	4	5	2	2	1	1	1	1			13	3	1	1	1	1	2	1	1	1		1	1	0	0	1	1		2	2	1
6271	2	5	1613	1	26	2	1	1		1	2	29	2	2	2		1	2	4	5	2	1	3	3	1	1			242.667	56	3	4	3	4	1	1	1	1		1	1	0	0	1	1		2	2	1
6278	2	5	1622	1	30	3	2	2		1	2	32	3	3	2		1	2	1	6	2	1	4	4	1	2			177.667	41	3	4	3	4	1	1	1	1		1	2	0	0	1	1		2	2	3
6278	2	5	1623		30	3	2	2		1	2	32	3	3	2		1	2	1	6	2	1	4	4	1				65	15	2	2	2	2	2	1	1	1		1	2	0	0	1	1		2	2	3
6284	2	5	1630	1	24	2	3	1		1	3	26	2	4	4		1	3	4	3	1	1	1	1	1	1			212.333	49	3	4	3	4	1	1	1	1		1	2	0	0	1	1		2	2	2
6291	2	5	1642	1	26	2	6	1		1	1	27	2	5	4		1	1	1	5	2	1	2	2	1	1			160.333	37	3	4	3	4	1	1	1	1		1	2	0	0	1	1		2	2	3
6295	2	5	1646	1	32	4	1	2		1	2	36	4	1	2		1	2	4	6	2	1	4	4	1	1			247	57	3	4	3	4	2	1	1	1		1	1	0	0	1	1		2	2	1
6300	2	5	1653	1	19	1	3	1		1	1	22	1	4	2		1	1	4	7	3	2	1	1	1	1			56.3333	13	2	2	2	2	2	1	1	1		1	2	0	0	1	1		2	2	1
6303	2	5	1657	1	22	2	3	1		1	3	25	2	4	4		1	3	1	7	3	2	1	1	1	1			91	21	2	2	2	2	2	1	1	1		1	1	0	0	1	1		2	2	1
6307	2	5	1664	1	28	3	1	2		1	2	33	3	2	2		1	2	4	5	2	1	3	3	1	1			134.333	31	3	3	3	3	1	1	1	1		1	1	0	0	1	1		2	2	2
6314	2	5	1676	1	19	2	2	1		1	2	26	2	3	2		1	2	4	9	4	2	1	1	1	1			60.6667	14	2	2	2	2	2	1	1	1		1	1	0	0	1	1		2	2	1
6318	2	5	1682	1	26	3	3	1		1	2	31	3	2	2		1	2	1	5	2	1	3	3	1	3			199.333	46	3	4	3	4	2	1	1	1		1	1	0	0	1	1		2	2	2
6318	2	5	1683		26	3	3	1		1	2	31	3	2	2		1	2	1	5	2	1	3	3	1				104	24	3	2	3	2	2	1	1	1		1	1	1	0	0	1		2	2	2
6318	2	5	1684		26	3	3	1		1	2	31	3	2	2		1	2	1	5	2	1	3	3	1				17.3333	4	1	1	1	1	2	1	1	1		1	1	0	0	1	1		2	2	2
6323	2	5	1691	1	22	2	3	1		3	3	26	2	2	3		3	3	4	3	1	1	1	1	1	1			151.667	35	3	3	3	3	1	1	1	1		1	1	0	0	1	1		2	2	1
6324	2	5	1692	1	29	4	1	1		1	3	35	4	3	2		1	3	1	8	3	2	5	4	1	1			30.3333	7	1	1	1	1	1	1	1	1		1	2	0	0	1	1		2	2	2
6327	2	5	1697	1	22	2	4	1		1	3	29	2	4	2		1	3	2	5	2	2	1	1	1	1			82.3333	19	2	2	2	2	2	1	1	1		1	2	0	0	1	1		2	2	2
6329	2	5	1701	1	26	2	2	1		1	3	29	2	4	2		1	3	4	6	2	1	4	4	1	2			234	54	3	4	3	4	2	1	1	2		1	1	0	0	1	1		2	2	2
6330	2	5	1703	1	21	2	4	1		1	3	27	2	6	5	private job	1	3	4	3	1	1	1	1	2	1			95.3333	22	2	2	2	2	2	1	1	1		1	1	1	0	0	1		2	2	3
6334	2	5	1709	1	24	2	3	1		1	3	26	2	1	2		1	3	1	10	4	2	1	1	1	1			56.3333	13	2	2	2	2	1	1	1	1		1	2	0	0	1	1		2	2	2
6337	2	5	1714	1	21	2	2	1		1	3	25	2	1	2		1	3	4	7	3	2	1	1	1	1			95.3333	22	2	2	2	2	1	1	1	1		1	1	0	0	1	1		2	2	3
6341	2	5	1718	1	27	3	2	1		1	3	30	3	1	2		1	3	4	3	1	1	1	1	1	1			95.3333	22	2	2	2	2	1	1	1	1		1	1	0	0	1	1		2	2	3
6344	2	5	1723	1	25	2	4	1		1	3	29	2	6	4		1	3	1	4	1	1	2	2	2	1			251.333	58	3	4	3	4	2	1	1	1		1	2	1	0	0	1		2	2	3
6346	2	5	1726	1	28	2	3	1		1	1	29	2	4	4		1	1	1	4	1	1	2	2	1	2			247	57	3	4	3	4	1	1	1	2		1	1	0	0	1	1		2	2	3
6349	2	5	1731	1	26	2	2	1		1	1	28	2	2	2		1	1	4	4	1	1	2	2	1	1			173.333	40	3	4	3	4	2	1	1	1		1	1	0	0	1	1		2	2	3
6350	2	5	1732	1	23	2	3	1		1	3	28	2	4	3		1	3	1	4	1	1	2	2	3	2			169	39	3	4	3	4	1	1	1	2		1	2	0	0	1	1		2	2	3
6357	2	5	1743	1	27	3	3	1		1	3	32	3	4	3		1	3	1	6	2	1	4	4	3	3			86.6667	20	2	2	2	2	1	1	1	2		1	1	0	0	1	1		2	2	2
6357	2	5	1745		27	3	3	1		1	3	32	3	4	3		1	3	1	6	2	1	4	4	3				229.667	53	3	4	3	4	2	1	1	1		1	1	0	0	1	1		2	2	2
6364	2	5	1752	1	21	2	3	1		1	3	25	2	6	5	private job	1	3	1	3	1	1	1	1	1	1			169	39	3	4	3	4	2	1	1	1		1	2	0	0	1	1		2	2	3
6366	2	5	1755	1	24	2	3	1		3	3	27	2	2	3		3	3	4	3	1	1	1	1	1	1			208	48	3	4	3	4	2	1	1	1		1	1	0	0	1	1		2	2	1
6370	2	5	1760	1	26	3	1	2		1	1	30	3	2	2		1	1	4	5	2	1	3	3	1	1			156	36	3	3	3	3	2	1	1	1		1	1	0	0	1	1		2	2	3
6371	2	5	1761	1	22	2	3	1		1	3	27	2	5	5	private job	1	3	1	6	2	2	1	1	2	1			156	36	3	3	3	3	2	1	1	1		1	1	1	0	1	1		2	2	3
6383	2	5	1783		31	4	2	1		1	1	35	4	2	2		1	1	4	7	3	1	5	4	1				212.333	49	3	4	3	4	2	1	1	1		1	1	0	0	1	1		2	2	3
6383	2	5	1782	1	32	4	2	1		1	1	35	4	2	2		1	1	4	7	3	1	5	4	1	2			82.3333	19	2	2	2	2	2	1	1	1		1	1	0	0	1	1		2	2	3
6386	2	5	1786	1	21	2	3	1		1	1	27	2	4	3		1	1	1	8	3	2	1	1	1	1			60.6667	14	2	2	2	2	1	1	1	1		1	1	0	0	1	1		2	2	3
6388	2	5	1788	1	28	3	2	1		1	1	32	3	3	2		1	1	1	6	2	1	4	4	1	1			247	57	3	4	3	4	2	1	1	1		1	1	0	0	1	1		2	2	3
6394	2	5	1796	1	23	2	2	1		1	1	27	2	2	2		1	1	4	4	1	1	2	2	1	2			78	18	2	2	2	2	1	1	1	1		1	1	0	0	1	1		2	2	3
6394	2	5	1797		23	2	2	1		1	1	27	2	2	2		1	1	4	4	1	1	2	2	1				164.667	38	3	4	3	4	2	1	1	1		1	1	0	0	1	1		2	2	3
6396	2	5	1800	1	21	2	2	1		1	1	29	2	1	2		1	1	1	3	1	1	1	1	1	1			147.333	34	3	3	3	3	1	1	1	1		1	1	0	0	1	1		2	2	3
6399	2	5	1804	1	22	2	1	2		1	3	26	2	3	2		1	3	4	4	1	1	2	2	1	1			164.667	38	3	4	3	4	1	1	1	1		1	2	0	0	1	1		2	2	3
6400	2	5	1805	1	23	2	2	1		1	3	26	2	2	3		1	3	1	4	1	1	2	2	1	2			43.3333	10	1	1	1	1	2	1	1	2		1	1	0	0	1	1		2	2	3
6402	2	5	1809		25	2	1	2		1	1	28	2	1	2		1	1	1	6	2	2	2	2	1				13	3	1	1	1	1	1	1	1	2		1	2	0	0	1	1		2	2	3
6404	2	5	1813	1	26	2	3	1		1	3	29	2	5	5	security guard	1	3	1	5	2	1	3	3	1	1			177.667	41	3	4	3	4	1	1	1	1		1	2	0	0	1	1		2	2	2
6407	2	5	1817	1	22	2	3	1		1	1	29	2	4	2		1	1	4	3	1	1	1	1	1	1			108.333	25	3	3	3	3	2	1	1	1		1	1	0	0	1	1		2	2	3
6409	2	5	1820	1	28	3	2	1		1	3	32	3	4	4		1	3	1	5	2	1	3	3	1	1			208	48	3	4	3	4	2	1	1	1		1	1	0	0	1	1		2	2	2
6412	2	5	1825	1	25	2	3	2		1	1	28	2	3	2		1	1	1	11	5	2	3	3	1	2			190.667	44	3	4	3	4	1	1	1	1		1	1	0	0	1	3		2	2	1
6416	2	5	1832	1	21	1	2	1		1	1	24	1	1	2		1	1	4	8	3	2	1	1	1	1			125.667	29	3	3	3	3	1	1	1	1		1	1	0	0	1	1		2	2	1
6422	2	5	1839	1	24	2	2	1		1	1	28	2	2	99		1	1	1	7	3	2	2	2	1	2			203.667	47	3	4	3	4	2	1	1	1		1	1	0	0	1	1		2	2	3
6425	2	5	1844		23	2	2	2		1	1	28	2	2	2		1	1	4	4	1	1	2	2	1				86.6667	20	2	2	2	2	1	1	1	1		1	1	0	0	1	1		2	2	3
6425	2	5	1843	1	23	2	2	2		1	1	28	2	2	2		1	1	4	4	1	1	2	2	1	2			199.333	46	3	4	3	4	2	1	1	1		1	1	0	0	1	1		2	2	3
6429	2	5	1850	1	29	3	2	1		1	3	30	3	2	2		1	3	1	6	2	1	4	4	1	1			251.333	58	3	4	3	4	1	1	1	1		1	1	0	0	1	1		2	2	3
6431	2	5	1852	1	21	2	4	1		1	3	26	2	4	4		1	3	1	7	3	2	1	1	1	1			117	27	3	3	3	3	2	1	1	1		1	2	0	0	1	1		2	2	3
6433	2	5	1854	1	22	2	3	1		1	3	29	2	2	2		1	3	1	5	2	2	1	1	1	1			160.333	37	3	4	3	4	1	1	1	1		1	1	0	0	1	1		2	2	3
6438	2	5	1861	1	26	3	2	1		1	1	30	3	3	2		1	1	1	5	2	1	3	3	1	1			203.667	47	3	4	3	4	2	1	1	2		1	2	0	0	1	1		2	2	3
6440	2	5	1866	1	21	2	2	1		1	3	25	2	3	2		1	3	4	5	2	2	1	1	1	2			156	36	3	3	3	3	1	1	1	1		1	1	1	0	1	1		2	2	3
6442	2	5	1870	1	34	5	1	1		1	1	40	5	3	2		1	3	1	8	3	1	6	4	1	1			203.667	47	3	4	3	4	1	1	1	1		1	1	0	0	1	1		2	2	3
6444	2	5	1873	1	21	2	3	1		1	1	26	2	2	2		1	1	4	3	1	1	1	1	1	1			56.3333	13	2	2	2	2	2	1	1	1		1	1	0	0	1	1		2	2	3
6445	2	5	1874	1	29	3	2	1		1	1	34	3	2	2		1	1	1	6	2	1	4	4	1	1			117	27	3	3	3	3	1	1	1	1		1	1	0	0	1	1		2	2	3
6449	2	5	1879	1	25	2	3	1		1	3	26	2	4	4		1	3	1	9	4	2	2	2	1	1			229.667	53	3	4	3	4	1	1	1	1		1	1	0	0	1	1		2	2	2
6451	2	5	1882	1	20	2	2	1		1	3	28	2	3	3		1	3	1	7	3	2	1	1	1	1			60.6667	14	2	2	2	2	1	1	1	1		1	2	0	0	1	1		99	2	2
6455	2	5	1888	1	22	2	4	1		1	1	25	2	1	2		1	1	4	6	2	2	3	3	1	3			156	36	3	3	3	3	1	1	1	1		1	2	0	0	1	1		2	2	3
6456	2	5	1891	1	22	3	4	1		1	3	30	3	3	4		1	1	1	4	1	2	1	1	1	1			43.3333	10	1	1	1	1	2	1	1	1		1	1	0	0	1	1		2	2	2
6457	2	5	1892	1	24	2	3	1		1	1	27	2	4	4		1	1	1	8	3	2	2	2	1	1			73.6667	17	2	2	2	2	2	1	1	1		1	1	0	0	1	1		2	2	3
6460	2	5	1895	1	28	2	2	1		1	3	27	2	3	4		1	3	1	4	1	1	2	2	1	2			186.333	43	3	4	3	4	1	1	1	2		1	2	0	0	1	1		2	2	2
6464	2	5	1904		24	2	3	2		1	3	29	2	1	2		1	3	1	4	1	1	2	2	1				121.333	28	3	3	3	3	1	1	1	1		1	2	0	0	1	1		2	2	3
6464	2	5	1903	1	24	2	3	2		1	3	29	2	1	2		1	3	1	4	1	1	2	2	1	2			234	54	3	4	3	4	1	1	1	1		1	1	0	0	1	1		2	2	3
6469	2	5	1911	1	22	2	4	1		1	3	26	2	6	5	teacher	1	3	1	7	3	2	1	1	3	1			169	39	3	4	3	4	1	1	1	1		1	2	1	0	1	1		2	2	2
6472	2	5	1916	1	28	3	3	1		1	3	30	3	4	4		1	3	1	5	2	1	3	3	1	1			203.667	47	3	4	3	4	1	1	1	1		1	1	0	0	1	1		2	2	3
6473	2	5	1917	1	24	2	3	1		1	3	28	2	4	2		1	3	1	4	1	1	2	2	1	1			147.333	34	3	3	3	3	1	1	1	1		1	2	0	0	1	1		2	2	3
6476	2	5	1922	1	22	2	3	1		1	3	28	2	2	2		1	3	1	3	1	1	1	1	1	1			112.667	26	3	3	3	3	1	1	1	1		1	1	0	0	1	1		2	2	2
6486	2	5	1937	1	27	3	2	1		1	1	30	3	4	3		1	1	1	5	2	1	3	3	1	1			186.333	43	3	4	3	4	2	1	1	1		1	2	0	0	1	1		2	2	3
6487	2	5	1938	1	29	4	2	1		1	1	35	4	3	2		1	1	1	5	2	1	3	3	1	1			73.6667	17	2	2	2	2	2	1	1	1		1	2	0	0	1	1		2	2	3
6488	2	5	1939	1	21	2	2	1		1	1	26	2	1	2		1	1	4	3	1	1	1	1	1	1			91	21	2	2	2	2	2	1	1	1		1	1	0	0	1	1		2	2	3
6492	2	5	1945	1	20	2	3	1		1	3	25	2	5	4		1	3	1	11	5	2	1	1	1	1			60.6667	14	2	2	2	2	1	1	1	1		1	1	0	0	1	1		2	2	2
6496	2	5	1950	1	28	3	3	2		1	1	33	3	2	2		1	1	1	6	2	1	4	4	1	2			134.333	31	3	3	3	3	2	1	1	1		1	2	0	0	1	1		2	2	2
6496	2	5	1951		28	3	3	2		1	1	33	3	2	2		1	1	1	6	2	1	4	4	1				199.333	46	3	4	3	4	2	1	1	1		1	1	0	0	1	1		2	2	2
6499	2	5	1955	1	26	2	3	1		1	3	29	2	5	4		1	3	1	4	1	1	2	2	1	2			190.667	44	3	4	3	4	2	1	1	2		1	2	0	0	1	1		2	2	3
6502	2	5	1959	1	32	4	4	1		1	3	36	4	6	5	private job	1	3	1	4	1	1	2	2	3	1			221	51	3	4	3	4	1	1	1	1		1	2	1	0	0	1		2	2	3
6503	2	5	1960	1	22	2	5	1		1	3	26	2	5	4		1	3	1	3	1	1	1	1	1	1			95.3333	22	2	2	2	2	1	1	1	1		1	2	0	0	1	1		2	2	2
6507	2	5	1967	1	22	2	5	1		1	3	25	2	6	5	private job	1	3	99	8	3	2	1	1	2	1			130	30	3	3	3	3	1	1	1	1		1	2	1	0	0	1		2	2	3
6509	2	5	1970	1	21	2	5	1		1	3	25	2	6	5	private job	1	3	1	7	3	2	1	1	2	1			95.3333	22	2	2	2	2	2	1	1	1		1	2	1	0	1	1		2	2	3
6512	2	5	1973	1	25	2	4	1		1	3	29	2	5	4		1	3	1	9	4	1	2	2	3	1			156	36	3	3	3	3	2	1	1	1		1	1	1	0	1	1		2	2	2
6517	2	5	1979	1	28	3	2	2		1	1	30	3	2	2		1	1	1	5	2	1	3	3	1	1			216.667	50	3	4	3	4	1	1	1	1		1	2	0	0	1	1		2	2	3
6520	2	5	1983	1	25	2	2	2		1	1	28	2	3	2		1	1	1	4	1	1	2	2	1	1			212.333	49	3	4	3	4	2	1	1	1		1	1	0	0	1	1		2	2	3
6521	2	5	1984	1	20	1	3	1		1	1	23	1	4	2		1	1	1	5	2	2	1	1	1	1			99.6667	23	2	2	2	2	1	1	1	1		1	1	0	0	1	1		2	2	3
6522	2	5	1224	1	27	3	4	4		3	3	30	3	5	4		3	3	3	6	2	2	3	3	3	2			21.6667	5	1	1	1	1	2	1	1	1		1	2	1	0	1	1		2	2	3
6529	2	5	1234	1	23	3	4	1		1	3	30	3	4	4		1	3	2	5	2	2	1	1	1	1			43.3333	10	1	1	1	1	1	1	1	1		1	2	0	0	1	1		2	2	2
6533	2	5	1240	1	30	4	2	2		1	2	36	4	3	2		1	2	2	7	3	1	5	4	1	1			173.333	40	3	4	3	4	1	1	1	1		1	2	0	0	1	1		2	2	1
6536	2	5	1244	1	25	3	2	2		1	2	30	3	1	2		1	2	1	3	1	1	1	1	1	1			117	27	3	3	3	3	2	1	1	1		1	2	0	0	1	1		2	2	2
6543	2	5	1253	1	24	2	6	1		1	2	27	2	6	2		1	2	1	8	3	2	1	1	1	1			56.3333	13	2	2	2	2	1	1	1	1		1	1	0	0	1	2		2	2	2
6547	2	5	1259	1	25	2	4	1		1	2	29	2	6	3		1	2	4	8	3	2	2	2	1	2			121.333	28	3	3	3	3	2	1	1	2		1	1	0	0	1	2		2	2	2
6549	2	5	1263	1	25	2	2	1		1	2	28	2	1	5	pr, job	1	2	4	3	1	1	1	1	1	1			147.333	34	3	3	3	3	1	1	1	1		1	2	0	0	1	2		2	2	3
6554	2	5	1270	1	30	3	2	1		1	3	33	3	4	4		1	3	1	7	3	2	3	3	2	2			8.66667	2	1	1	1	1	1	1	1	1		1	1	1	0	1	1		2	2	2
6554	2	5	1271		30	3	2	1		1	3	33	3	4	4		1	3	1	7	3	2	3	3	2				160.333	37	3	4	3	4	2	1	1	1		1	1	1	0	1	1		2	2	2
6561	2	5	1282	1	28	4	1	2		1	2	35	4	3	2		1	2	4	7	3	1	5	4	2	2			13	3	1	1	1	1	1	1	1	1		1	2	0	0	1	1		2	2	3
6561	2	5	1283		28	4	1	2		1	2	35	4	3	2		1	2	4	7	3	1	5	4	2				13	3	1	1	1	1	2	1	1	1		1	2	0	0	1	1		2	2	3
6566	2	5	1289	1	23	1	4	1		1	3	23	1	6	4		1	3	1	5	2	2	1	1	2	1			34.6667	8	1	1	1	1	1	1	1	1		1	1	1	0	0	1		2	2	3
6568	2	5	1291	1	23	2	4	1		1	3	25	2	3	4		1	3	3	8	3	2	1	1	2	1			160.333	37	3	4	3	4	2	1	1	1		1	2	1	0	0	1		2	2	3
6572	2	5	1296	1	26	3	4	1		1	3	30	3	5	4		1	3	1	9	4	2	2	2	3	1			177.667	41	3	4	3	4	1	1	1	1		1	2	1	0	1	1		2	2	2
6575	2	5	1299	1	23	2	3	1		1	3	28	2	4	2		1	3	1	3	1	1	1	1	2	1			203.667	47	3	4	3	4	1	1	1	1		1	2	0	0	1	1		2	2	2
6582	2	5	1309	1	24	2	4	1		1	3	25	2	4	3		1	3	4	5	2	2	1	1	2	1			130	30	3	3	3	3	2	1	1	1		1	2	1	0	1	1		2	2	3
6585	2	5	1312	1	23	2	3	1		1	3	28	2	4	5	techar	1	3	4	9	4	2	1	1	2	1			86.6667	20	2	2	2	2	2	1	1	1		1	1	0	0	1	1		2	2	1
6588	2	5	1316	1	23	2	4	1		1	1	25	2	6	2		1	1	1	4	1	1	2	2	1	2			65	15	2	2	2	2	1	1	1	1		1	2	0	0	1	1		2	2	3
6589	2	5	1318	1	26	2	3	2		1	1	27	2	1	2		1	1	1	4	1	1	2	2	1	2			121.333	28	3	3	3	3	2	1	1	1		1	1	1	0	1	1		2	2	3
6595	2	5	1327	1	35	4	3	1		1	1	35	4	3	2		1	1	4	9	4	1	7	4	1	1			195	45	3	4	3	4	2	1	1	1		1	1	0	0	1	1		2	2	3
6596	2	5	1328	1	25	2	4	2		1	1	28	2	5	2		1	1	1	5	2	1	3	3	1	1			251.333	58	3	4	3	4	1	1	1	1		1	2	1	0	1	1		2	2	1
6598	2	5	1330	1	35	4	1	1		1	1	36	4	2	2		1	1	2	6	2	2	1	1	1	1			13	3	1	1	1	1	1	1	1	1		1	1	0	0	1	1		2	2	2
6607	2	5	1339	1	24	2	4	1		1	3	26	2	5	5	techar	1	3	4	3	1	1	1	1	2	1			30.3333	7	1	1	1	1	2	1	1	1		1	2	1	0	0	1		2	2	3
6610	2	5	1342	1	28	3	4	4		1	3	30	3	5	4		1	3	3	4	1	1	2	2	2	1			26	6	1	1	1	1	2	1	1	1		1	2	1	0	1	1		2	2	3
6615	2	5	1347	1	32	3	5	1		1	3	34	3	6	4		1	3	3	15	5	2	3	3	2	2			125.667	29	3	3	3	3	2	1	1	1		1	2	1	0	0	1		2	2	3
6619	2	5	1354	1	25	3	3	1		1	3	30	3	3	3		1	3	4	4	1	1	2	2	2	1			160.333	37	3	4	3	4	1	1	1	1		1	1	1	0	1	1		2	2	3
6623	2	5	1360	1	29	4	2	1		1	1	35	4	3	2		1	1	1	8	3	2	3	3	1	2			199.333	46	3	4	3	4	1	1	1	2		1	1	0	0	1	1		2	2	1
6626	2	5	1364	1	21	2	2	1		1	1	25	2	3	2		1	1	1	7	3	2	1	1	1	1			73.6667	17	2	2	2	2	1	1	1	1		1	2	0	0	1	1		2	2	2
6629	2	5	1368	1	25	3	3	1		1	3	30	3	3	2		1	3	1	5	2	1	3	3	1	1			117	27	3	3	3	3	1	1	1	1		1	1	0	0	1	1		2	2	2
6634	2	5	1375	1	26	3	3	1		1	2	32	3	2	2		1	2	1	6	2	1	4	4	1	2			60.6667	14	2	2	2	2	2	1	1	1		1	1	0	0	1	2		2	2	2
6637	2	5	1380	1	37	4	1	2		1	2	38	4	1	2		1	2	1	9	4	1	7	4	1	2			69.3333	16	2	2	2	2	2	1	1	2		1	1	0	0	1	1		2	2	2
6641	2	5	1385	1	24	2	1	2		1	2	28	2	1	3		1	2	1	14	5	2	1	1	1	1			216.667	50	3	4	3	4	2	1	1	1		1	1	0	0	1	1		2	2	2
6646	2	5	1392	1	27	3	4	1		1	3	31	3	4	4		1	3	1	5	2	2	2	2	1	1			229.667	53	3	4	3	4	1	1	1	1		1	2	1	0	1	1		2	2	2
6654	2	5	1404	1	23	2	2	1		1	2	25	2	3	3		1	2	1	6	2	2	1	1	1	1			34.6667	8	1	1	1	1	1	1	1	1		1	1	0	0	1	3		2	2	1
6657	2	5	1407	1	30	5	4	1		3	3	45	5	2	4		3	3	4	6	2	1	4	4	1	1			221	51	3	4	3	4	1	1	1	1		1	1	0	0	1	1		1	2	3
6662	2	5	1413	1	24	2	4	1		1	3	28	2	6	3		1	3	3	8	3	2	2	2	3	1			34.6667	8	1	1	1	1	1	1	1	1		1	1	1	0	1	1		2	2	3
6666	2	5	1417	1	30	3	2	1		1	2	33	3	4	4		1	2	2	12	5	2	3	3	1	2			95.3333	22	2	2	2	2	1	1	1	1		1	1	0	0	1	1		2	2	2
6669	2	5	1421	1	28	3	4	1		1	3	32	3	5	4		1	3	1	10	4	2	2	2	3	2			82.3333	19	2	2	2	2	2	1	1	1		1	2	1	0	1	1		2	2	2
6672	2	5	1425	1	30	4	2	2		1	1	35	4	2	2		1	1	1	5	2	1	3	3	1	2			229.667	53	3	4	3	4	2	1	1	2		1	2	0	0	1	1		2	2	3
6677	2	5	1432	1	22	2	4	1		1	3	25	2	5	4		1	3	1	8	3	2	1	1	2	1			52	12	1	1	2	1	2	1	1	1		1	2	1	0	1	1		2	2	2
6679	2	5	1435		35	4	2	2		1	1	38	4	2	2		1	1	4	7	3	1	5	4	1				112.667	26	3	3	3	3	2	1	1	2		1	1	0	0	1	2		2	2	2
6681	2	5	1438	1	23	2	3	1		1	1	25	2	2	3		1	1	4	8	3	2	1	1	1	1			39	9	1	1	1	1	1	1	1	1		1	1	0	0	1	1		2	2	1
6685	2	5	1442	1	28	3	1	2		1	1	30	3	3	3		1	1	4	6	2	2	2	2	1	1			39	9	1	1	1	1	2	1	1	1		1	1	0	0	1	1		2	2	3
6690	2	5	1448	1	20	1	1	2		1	1	24	1	2	2		1	1	4	5	2	2	1	1	1	1			82.3333	19	2	2	2	2	2	1	1	1		1	2	0	0	1	1		2	2	3
6698	2	5	1457	1	22	2	4	1		1	3	26	2	4	5	driver	1	3	1	9	4	2	1	1	1	1			65	15	2	2	2	2	2	1	1	1		1	1	0	0	1	1		2	2	2
6702	2	5	1461	1	30	3	2	1		1	3	33	3	3	4		1	3	1	6	2	1	4	4	1	2			117	27	3	3	3	3	1	1	1	1		1	2	0	0	1	1		2	2	2
6702	2	5	1462		30	3	2	1		1	3	33	3	3	4		1	3	1	6	2	1	4	4	1				138.667	32	3	3	3	3	2	1	1	1		1	2	0	0	1	1		2	2	2
6704	2	5	1464	1	20	1	4	1		1	3	23	1	3	4		1	3	1	8	3	2	1	1	1	1			30.3333	7	1	1	1	1	1	1	1	1		1	2	0	0	1	1		2	2	2
6706	2	5	1466	1	27	3	5	1		1	3	30	3	5	4		1	3	1	6	2	2	3	3	3	1			21.6667	5	1	1	1	1	2	1	1	1		1	1	1	0	1	1		2	2	2
6711	2	5	1471	1	22	2	5	1		1	3	26	2	5	4		1	3	3	6	2	2	1	1	3	1			56.3333	13	2	2	2	2	1	1	1	1		1	2	0	0	1	1		2	2	2
6713	2	5	1473	1	27	3	1	4		1	3	32	3	4	4		1	3	1	4	1	2	1	1	1	1			177.667	41	3	4	3	4	1	1	1	1		1	1	0	0	1	1		2	2	1
6716	2	5	1476	1	25	2	2	1		1	1	26	2	2	3		1	1	1	6	2	2	2	2	1	2			147.333	34	3	3	3	3	2	1	1	2		1	2	0	0	1	1		2	2	2
6718	2	5	1480	1	25	2	4	1		1	3	28	2	6	4		1	3	1	11	5	2	2	2	3	2			125.667	29	3	3	3	3	1	1	1	2		1	2	1	0	1	1		2	2	2
6721	2	5	1484	1	28	3	4	1		1	3	30	3	4	4		1	3	1	7	3	2	2	2	3	2			147.333	34	3	3	3	3	2	1	1	1		1	2	1	0	1	1		2	2	2
6724	2	5	1489		28	3	5	1		1	3	30	3	5	5	pr. job	1	3	1	6	2	2	2	2	3				112.667	26	3	3	3	3	1	1	1	1		1	2	1	0	1	1		2	2	2
6726	2	5	1492	1	22	1	3	1		1	3	24	1	4	3		1	3	1	9	4	2	1	1	1	1			65	15	2	2	2	2	2	1	1	1		1	1	0	0	1	1		2	2	1
6728	2	5	1494	1	24	2	1	4		1	1	28	2	3	4		1	1	1	10	4	2	2	2	1	2			134.333	31	3	3	3	3	1	1	1	2		1	1	0	0	1	1		2	2	3
6732	2	5	1500	1	24	2	1	1		1	3	28	2	4	4		1	3	1	8	3	2	2	2	3	2			147.333	34	3	3	3	3	1	1	1	2		1	1	0	0	1	1		2	2	2
6734	2	5	1503	1	27	3	3	1		1	3	30	3	4	3		1	3	1	7	3	2	2	2	1	2			91	21	2	2	2	2	1	1	1	1		1	1	0	0	1	1		2	2	2
6737	2	5	1507	1	26	3	4	1		1	1	30	3	5	3		1	1	1	9	4	2	2	2	1	1			104	24	3	2	3	2	1	1	1	1		1	1	1	0	1	1		2	2	1
6740	2	5	1510	1	25	3	3	1		1	3	30	3	4	3		1	3	1	12	5	2	3	3	3	2			43.3333	10	1	1	1	1	2	1	1	1		1	1	1	0	1	1		2	2	2
6742	2	5	1514	1	28	4	6	4		1	3	35	4	6	4		1	3	1	8	3	2	2	2	3	2			225.333	52	3	4	3	4	2	1	1	2		1	2	1	0	0	1		2	2	3
6743	2	5	1517		30	3	6	1		1	3	32	3	6	4		1	3	1	15	5	2	3	3	3				108.333	25	3	3	3	3	2	1	1	2		1	1	1	0	1	1		2	2	2
6745	2	5	1520	1	25	2	4	4		1	3	29	2	4	4		1	3	1	6	2	2	2	2	1	2			56.3333	13	2	2	2	2	2	1	1	1		1	2	0	0	1	1		2	2	3
6749	2	5	1525	1	27	3	3	1		1	3	30	3	3	4		1	3	1	4	1	1	2	2	1	1			151.667	35	3	3	3	3	1	1	1	1		1	1	0	0	1	1		2	2	3
6751	2	5	1528		32	3	4	1		1	3	34	3	5	4		1	3	1	8	3	2	4	4	3				121.333	28	3	3	3	3	2	1	1	2		1	1	1	0	1	1		2	2	2
6752	2	5	1530	1	28	3	1	2		1	3	30	3	3	2		1	3	2	8	3	2	3	3	1	2			195	45	3	4	3	4	2	1	1	2		1	1	0	0	1	1		2	1	1
6753	2	5	1532	1	24	2	1	2		1	1	26	2	2	2		1	1	1	5	2	1	3	3	1	2			177.667	41	3	4	3	4	1	1	1	2		1	2	0	0	1	1		2	2	1
6754	2	5	1534	1	25	2	3	1		1	1	28	2	4	4		1	1	1	8	3	2	2	2	1	2			30.3333	7	1	1	1	1	1	1	1	1		1	1	0	0	1	1		2	2	1
6758	2	5	1539	1	29	3	5	1		1	3	33	3	6	4		1	3	4	12	5	2	3	3	3	1			95.3333	22	2	2	2	2	1	1	1	1		1	1	1	0	1	1		2	2	2
6761	2	5	1542	1	26	3	1	1		1	3	30	3	4	2		1	3	1	7	3	2	2	2	1	2			91	21	2	2	2	2	2	1	1	1		1	1	0	0	1	1		2	2	2
6764	2	5	1546	1	38	5	1	2		1	1	40	5	3	2		1	1	1	15	5	2	7	4	1	2			143	33	3	3	3	3	1	1	1	1		1	1	0	0	1	1		2	2	1
6766	2	5	1549	1	25	3	1	2		1	1	30	3	1	2		1	1	1	8	3	2	2	2	1	2			47.6667	11	1	1	1	1	1	1	1	1		1	1	0	0	1	1		2	2	3
6768	2	5	1552	1	27	3	2	1		1	1	32	3	3	4		1	1	1	8	3	2	3	3	3	2			43.3333	10	1	1	1	1	2	1	1	1		1	1	0	0	1	1		2	2	2
6769	2	5	1554	1	24	2	4	1		1	1	28	2	4	4		1	1	1	10	4	2	2	2	3	2			60.6667	14	2	2	2	2	2	1	1	1		1	2	0	0	1	1		2	2	2
6773	2	5	1560	1	26	2	1	2		1	1	28	2	3	2		1	1	1	10	4	2	3	3	1	2			108.333	25	3	3	3	3	1	1	1	2		1	2	0	0	1	1		2	2	3
6775	2	5	1563	1	28	3	5	1		1	3	30	3	6	4		1	3	1	12	5	2	3	3	2	2			225.333	52	3	4	3	4	2	1	1	2		1	2	1	0	0	1		2	2	3
6779	2	5	1568	1	24	2	4	1		1	3	27	2	4	5	pr. job	1	3	1	9	4	2	2	2	3	2			134.333	31	3	3	3	3	1	1	1	1		1	1	1	0	1	1		2	2	2
6781	2	5	1571	1	24	2	3	1		1	3	26	2	4	4		1	3	1	7	3	2	2	2	1	1			151.667	35	3	3	3	3	1	1	1	1		1	2	1	0	0	1		2	2	2
6782	2	5	1572	1	25	2	3	1		1	3	28	2	4	3		1	3	1	11	5	2	2	2	1	2			225.333	52	3	4	3	4	2	1	1	2		1	1	0	0	1	1		2	2	2
6785	2	5	1577	1	21	1	3	1		1	3	23	1	4	3		1	3	2	8	3	2	1	1	1	1			177.667	41	3	4	3	4	1	1	1	1		1	2	0	0	1	1		2	2	2
6788	2	5	1581	1	28	3	3	1		1	3	32	3	3	5	drivar	1	3	1	11	5	2	3	3	1	1			130	30	3	3	3	3	2	1	1	1		1	1	0	0	1	1		2	2	2
6791	2	5	1586	1	32	4	4	1		1	3	38	4	6	4		1	3	1	12	5	2	4	4	3	1			13	3	1	1	1	1	1	1	1	1		1	2	1	0	1	1		2	2	2
6794	2	5	1589	1	25	2	1	2		1	1	28	2	1	2		1	1	1	4	1	1	2	2	1	2			130	30	3	3	3	3	1	1	1	2		1	1	0	0	1	1		2	2	3
6797	2	5	1595	1	28	3	3	2		1	3	30	3	2	2		1	3	1	7	3	2	3	3	1	2			160.333	37	3	4	3	4	1	1	1	2		1	1	0	0	1	3		2	2	1
6799	2	5	1599	1	21	1	2	1		3	3	24	1	3	3		3	3	1	10	4	2	1	1	1	1			30.3333	7	1	1	1	1	1	1	1	1		1	2	0	0	1	1		2	2	1
6802	2	5	1602	1	35	4	3	1		1	3	38	4	5	4		1	3	1	16	5	2	4	4	3	2			216.667	50	3	4	3	4	1	1	1	2		1	1	1	0	1	1		2	2	2
6805	2	5	1607	1	26	2	4	1		1	3	28	2	4	5	pr job	1	3	1	6	2	2	2	2	1	1			99.6667	23	2	2	2	2	1	1	1	1		1	2	1	0	1	3		2	2	3
6808	2	5	1610	1	27	3	3	1		1	3	32	3	5	3		1	3	1	5	2	1	3	3	1	2			238.333	55	3	4	3	4	2	1	1	2		1	1	0	0	1	1		2	2	3
6809	2	5	1613		32	3	1	2		1	1	34	3	1	2		1	1	2	7	3	1	5	4	1				56.3333	13	2	2	2	2	1	1	1	2		1	1	0	0	1	1		2	2	1
6811	2	5	1616	1	25	2	3	1		1	3	27	2	4	4		1	3	1	10	4	2	2	2	3	2			117	27	3	3	3	3	2	1	1	2		1	2	0	0	1	1		2	2	2
6814	2	5	1620	1	30	4	1	2		1	1	38	4	3	2		1	1	2	9	4	2	4	4	1	1			173.333	40	3	4	3	4	1	1	1	1		1	1	0	0	1	3		2	2	3
6817	2	5	1623	1	24	2	2	1		1	1	27	2	4	4		1	1	1	11	5	2	2	2	1	1			117	27	3	3	3	3	1	1	1	1		1	1	1	0	1	1		2	2	2
6823	2	5	1631	1	26	2	4	1		1	3	28	2	5	3		1	3	1	7	3	2	2	2	3	1			121.333	28	3	3	3	3	2	1	1	1		1	2	1	0	1	1		2	2	2
6825	2	5	1634	1	25	2	1	2		1	1	28	2	1	2		1	1	2	6	2	2	2	2	1	2			69.3333	16	2	2	2	2	1	1	1	2		1	2	0	0	1	1		2	2	3
6826	2	5	1636	1	28	4	3	1		1	3	35	4	4	4		1	3	1	11	5	2	3	3	1	2			234	54	3	4	3	4	2	1	1	2		1	1	0	0	1	1		2	2	1
6829	2	5	1641	1	26	4	3	2		1	1	35	4	4	2		1	1	1	8	3	2	3	3	1	2			78	18	2	2	2	2	2	1	1	1		1	1	0	0	1	1		2	2	1
6831	2	5	1644	1	24	2	1	2		1	1	27	2	1	2		1	1	1	8	3	2	1	1	1	1			60.6667	14	2	2	2	2	2	1	1	1		1	1	0	0	1	3		2	2	2
6834	2	5	1648	1	22	1	3	1		1	3	24	1	5	4		1	3	1	12	5	2	1	1	3	1			56.3333	13	2	2	2	2	2	1	1	1		1	1	1	0	1	1		2	2	2
6838	2	5	1652	1	28	3	3	1		1	1	30	3	5	4		1	1	1	8	3	2	2	2	3	2			234	54	3	4	3	4	1	1	1	2		1	1	0	0	1	1		2	2	2
6840	2	5	1656	1	21	1	3	1		1	1	23	1	3	3		1	1	1	7	3	2	1	1	1	1			30.3333	7	1	1	1	1	2	1	1	1		1	2	0	0	1	3		2	2	1
6842	2	5	1659	1	32	4	1	2		1	1	35	4	1	2		1	1	2	6	2	1	4	4	1	3			21.6667	5	1	1	1	1	1	1	1	1		1	1	0	0	1	1		2	2	1
6844	2	5	1663	1	23	2	5	1		1	3	25	2	6	4		1	3	1	14	5	2	1	1	3	1			26	6	1	1	1	1	2	1	1	1		1	1	1	0	1	2		2	2	2
6847	2	5	1666	1	29	3	1	2		1	3	30	3	1	2		1	3	1	8	3	2	2	2	1	2			147.333	34	3	3	3	3	2	1	1	1		1	1	0	0	1	1		2	2	3
6847	2	5	1667		29	3	1	2		1	3	30	3	1	2		1	3	1	8	3	2	2	2	1				65	15	2	2	2	2	1	1	1	1		1	1	0	0	1	1		2	2	3
6849	2	5	1669	1	21	1	3	1		1	1	23	1	4	3		1	1	1	5	2	2	1	1	1	1			21.6667	5	1	1	1	1	2	1	1	1		1	2	1	0	1	1		2	2	1
6853	2	5	1675	1	34	4	3	1		1	3	38	4	5	4		1	3	1	6	2	1	4	4	3	2			95.3333	22	2	2	2	2	2	1	1	1		1	1	1	0	1	1		2	2	1
6854	2	5	1678	1	30	3	1	2		1	3	33	3	1	2		1	3	1	10	4	2	3	3	1	2			143	33	3	3	3	3	2	1	1	1		1	2	0	0	1	3		2	2	3
6856	2	5	1681	1	24	2	4	1		1	3	29	2	5	5	pr. job	1	3	1	11	5	2	2	2	3	2			186.333	43	3	4	3	4	2	1	1	2		1	1	1	0	1	1		2	2	2
6858	2	5	1685	1	24	2	4	1		1	1	28	2	4	4		1	1	1	5	2	2	1	1	3	1			199.333	46	3	4	3	4	2	1	1	1		1	1	1	0	1	1		2	2	1
6861	2	5	1689	1	26	3	3	1		1	3	32	3	6	4		1	3	1	9	4	2	2	2	3	1			82.3333	19	2	2	2	2	2	1	1	1		1	1	1	0	1	3		2	2	2
6864	2	5	1693	1	23	2	3	1		1	1	27	2	4	4		1	1	1	8	3	2	2	2	1	2			177.667	41	3	4	3	4	1	1	1	2		1	1	0	0	1	1		2	2	2
6866	2	5	1698	1	22	1	3	1		1	1	24	1	3	2		1	1	1	7	3	2	1	1	1	1			13	3	1	1	1	1	2	1	1	1		1	1	0	0	1	1		2	2	2
6868	2	5	1701	1	30	3	4	1		1	3	34	3	6	4		1	3	1	5	2	1	3	3	3	2			60.6667	14	2	2	2	2	1	1	1	1		1	2	1	0	1	1		2	2	2
6872	2	5	1707	1	23	2	3	1		1	3	27	2	3	3		1	3	1	6	2	2	1	1	1	1			17.3333	4	1	1	1	1	1	1	1	1		1	2	0	0	1	3		2	2	2
6873	2	5	1709	1	24	2	2	2		1	3	28	2	3	3		1	3	1	7	3	2	2	2	1	1			52	12	1	1	2	1	1	1	1	1		1	1	0	0	1	1		2	2	3
6876	2	5	1714	1	24	2	5	1		1	3	27	2	6	4		1	3	4	7	3	2	1	1	3	1			69.3333	16	2	2	2	2	1	1	1	1		1	2	1	0	1	1		2	2	2
6878	2	5	1716	1	27	3	4	1		1	3	30	3	6	5	govt ..job	1	3	1	5	2	2	2	2	2	2			91	21	2	2	2	2	2	1	1	1		1	2	1	0	0	1		2	2	3
6882	2	5	1721	1	23	2	4	1		1	3	25	2	5	3		1	3	1	9	4	2	1	1	3	1			78	18	2	2	2	2	1	1	1	1		1	1	1	0	1	1		2	2	2
6883	2	5	1722	1	30	3	3	1		1	3	34	3	5	4		1	3	1	6	2	1	4	4	3	1			13	3	1	1	1	1	2	1	1	1		1	1	1	0	1	1		2	2	2
6884	2	5	1723	1	24	2	3	1		1	3	28	2	3	3		1	3	1	5	2	2	2	2	1	1			108.333	25	3	3	3	3	1	1	1	1		1	2	0	0	1	1		2	2	1
6885	2	5	1724	1	32	4	4	1		1	3	35	4	6	1		1	3	1	7	3	2	2	2	3	1			221	51	3	4	3	4	1	1	1	1		1	2	1	0	1	1		2	2	2
6887	2	5	1726	1	23	2	4	1		1	3	25	2	4	4		1	3	1	12	5	2	1	1	3	1			134.333	31	3	3	3	3	2	1	1	1		1	2	1	0	0	1		2	2	2
6890	2	5	1730	1	22	1	6	1		1	3	24	1	6	4		1	3	1	8	3	2	1	1	3	1			86.6667	20	2	2	2	2	1	1	1	1		1	2	1	0	0	1		2	2	2
6891	2	6	897	1	27	2	6	1		1	3	30	3	6	4		1	3	1	8	3	2	1	1	1	1	1345		192	44	3	4	3	4	1	1	1			1	2	0	0	1	1		2	2	2
6893	2	6	899	1	27	2	4	1		1	3	28	2	5	4		1	3	3	8	3	2	2	2	2	2	568		81	18	2	2	2	2	2	1	1			1	2	1	0	1	1		2	2	2
6894	2	6	901	1	28	2	4	1		1	3	32	3	6	5	pr . job	1	3	4	6	2	2	2	2	1	1	837		120	27	3	3	3	3	1	1	1			1	2	0	0	1	1		2	2	2
6902	2	6	909	1	28	2	5	1		1	3	32	3	6	4		1	3	3	12	5	2	2	2	2	2	1387		198	46	3	4	3	4	2	1	1			1	2	1	0	1	3		2	2	2
6904	2	6	912	1	29	2	3	1		1	3	30	3	3	2		1	3	1	8	3	2	3	3	1	2	420		60	14	2	2	2	2	1	1	1			1	2	0	0	1	1		1	2	2
6905	2	6	914	1	35	4	4	1		1	3	38	4	5	5	pr job	1	3	1	12	5	2	2	2	2	1	1479		211	49	3	4	3	4	1	1	1			1	2	0	0	1	1		2	2	2
6909	2	6	919	1	24	1	2	1		1	1	28	2	3	4		1	1	1	8	3	2	2	2	1	1	1146		164	38	3	4	3	4	1	99	1			1	1	0	0	1	3		2	2	2
6913	2	6	923	1	23	1	6	1		1	3	25	2	6	5	techar	1	3	1	10	4	2	1	1	3	1	322		46	10	1	1	1	1	2	1	1			1	1	0	0	1	1		2	2	2
6917	2	6	929		29	2	2	4		1	1	35	4	4	2		1	1	1	11	5	2	3	3	3		529		76	17	2	2	2	2	2	1	1			1	1	0	0	1	1		2	2	2
6921	2	6	933	1	24	1	4	1		1	3	28	2	5	4		1	3	1	6	2	2	2	2	2	1	837		120	27	3	3	3	3	1	1	1			1	2	1	0	1	3		2	2	2
6924	2	6	937	1	25	2	4	1		1	3	26	2	3	3		1	3	1	8	3	2	2	2	1	1	1456		208	48	3	4	3	4	1	1	1			1	1	0	0	1	1		2	2	2
6927	2	6	940	1	24	1	1	2		1	2	28	2	2	2		1	2	1	5	2	1	2	2	1	1	1085		155	36	3	3	3	3	1	1	1			1	2	0	0	1	1		2	2	3
6929	2	6	942	1	27	2	1	2		1	2	32	3	1	2		1	2	2	5	2	2	1	1	1	1	1114		159	37	3	4	3	4	1	1	1			1	2	0	0	1	1		2	2	2
6930	2	6	943	1	26	2	2	4		1	2	28	2	4	4		1	2	2	3	1	1	1	1	1	1	487		70	16	2	2	2	2	2	1	1			1	2	0	0	1	1		2	2	2
6931	2	6	944	1	22	1	4	4		1	2	26	2	2	4		1	2	2	8	3	2	1	1	1	1	795		114	26	3	3	3	3	2	1	1			1	2	0	0	1	1		2	2	2
6935	2	6	949	1	27	2	4	4		1	2	30	3	4	4		1	2	1	5	2	1	3	3	1	2	724		103	24	3	2	3	2	1	1	1			1	2	0	0	1	1		2	2	3
6936	2	6	951	1	30	3	4	1		1	3	32	3	2	4		1	3	4	6	2	2	3	3	2	1	743		106	24	3	2	3	2	2	1	1			1	1	1	0	0	1		2	2	3
6941	2	6	956	1	23	1	4	1		1	3	26	2	6	4		1	3	1	8	3	2	1	1	2	1	1184		169	39	3	4	3	4	1	1	1			1	2	1	0	1	3		2	2	2
6943	2	6	958	1	29	2	3	1		1	1	32	3	1	2		1	1	4	5	2	1	3	3	1	2	730		104	24	3	2	3	2	1	1	1			1	2	0	0	1	3		2	2	3
6943	2	6	959		29	2	3	1		1	1	32	3	1	2		1	1	4	5	2	1	3	3	1		1194		171	39	3	4	3	4	1	1	1			1	2	0	0	1	3		2	2	3
6944	2	6	960	1	24	1	2	2		1	1	25	2	3	2		1	1	4	4	1	1	2	2	1	2	267		38	8	1	1	1	1	1	1	1			1	2	0	0	1	1		2	2	2
6945	2	6	962	1	24	1	2	2		1	3	26	2	1	2		1	3	1	10	4	2	1	1	1	1	848		121	28	3	3	3	3	1	1	1			1	2	0	0	1	1		2	2	2
6947	2	6	965	1	30	3	1	2		1	1	35	4	1	2		1	1	1	5	2	1	3	3	1	1	476		68	15	2	2	2	2	1	1	1			1	1	0	0	1	2		2	2	3
6950	2	6	968	1	21	1	4	1		1	1	23	1	4	2		1	1	1	5	2	2	1	1	1	1	209		30	6	1	1	1	1	2	1	1			1	2	0	0	1	3		2	2	2
6953	2	6	971	1	25	2	4	1		1	3	28	2	3	4		1	3	4	5	2	1	3	3	2	2	745		106	24	3	2	3	2	2	1	1			1	2	1	0	1	3		2	2	3
6958	2	6	979	1	24	1	4	1		1	1	28	2	4	5	auto driver	1	1	1	4	1	1	2	2	1	1	828		118	27	3	3	3	3	1	1	1			1	2	0	0	1	1		2	2	3
6966	2	6	991	1	40	5	2	1		1	1	42	5	1	2		1	1	2	6	2	1	4	4	1	1	690		99	23	2	2	2	2	1	1	1			1	2	0	0	1	1		2	2	3
6967	2	6	993	1	21	1	4	1		1	1	25	2	4	2		1	1	1	5	2	2	1	1	1	1	480		69	16	2	2	2	2	2	1	1			1	2	0	0	1	3		2	2	2
6969	2	6	997		31	3	4	1		1	3	33	3	4	4		1	3	1	7	3	2	3	3	1		1159		166	38	3	4	3	4	2	1	1			1	1	0	0	1	1		1	2	2
6970	2	6	998	1	27	2	6	5		1	3	32	3	4	5	pr. job	1	3	1	4	1	1	2	2	1	1	1033		148	34	3	3	3	3	1	1	1			1	1	1	0	0	1		2	2	2
6971	2	6	999	1	30	3	2	1		1	3	40	5	4	5	pr job	1	3	1	8	3	1	4	4	3	2	164		23	5	1	1	1	1	1	1	1			1	2	0	0	1	1		2	2	2
6972	2	6	1001	1	25	2	4	1		1	3	26	2	5	4		1	3	4	4	1	1	2	2	3	1	700		100	23	2	2	2	2	1	1	1			1	2	0	0	1	1		2	2	1
6976	2	6	1005	1	27	2	3	4		1	3	30	3	4	4		1	3	4	4	1	1	2	2	1	1	1563		223	52	3	4	3	4	2	1	1			1	2	0	0	1	1		2	2	2
6980	2	6	1010	1	28	2	4	1		1	3	30	3	4	4		1	3	4	9	4	2	4	4	3	1	487		70	16	2	2	2	2	1	1	1			1	1	0	0	1	1		2	2	2
6981	2	6	1011	1	24	1	1	2		1	2	28	2	4	2		1	2	4	10	4	2	3	3	1	1	764		109	25	3	3	3	3	2	1	1			1	2	0	0	1	1		2	2	1
6983	2	6	1013	1	22	1	1	2		1	2	24	1	4	2		1	2	4	3	1	1	1	1	1	1	465		66	15	2	2	2	2	2	1	1			1	1	0	0	1	1		2	2	2
6984	2	6	1014	1	30	3	1	2		1	2	32	3	3	2		1	2	1	6	2	2	3	3	1	2	687		98	22	2	2	2	2	1	1	1			1	1	0	0	1	1		2	2	3
6984	2	6	1015		30	3	1	2		1	2	32	3	3	2		1	2	1	6	2	2	3	3	1		1467		210	48	3	4	3	4	2	1	1			1	1	0	0	1	1		2	2	3
6987	2	6	1020		24	1	4	1		1	3	27	2	3	4		1	3	1	4	1	1	2	2	1		863		123	28	3	3	3	3	1	1	1			1	1	1	0	0	1		2	2	3
6990	2	6	1023	1	30	3	1	2		1	2	32	3	2	2		1	2	1	4	1	1	2	2	1	1	386		55	12	1	1	2	1	1	1	1			1	1	0	0	1	1		2	2	3
6992	2	6	1026	1	22	1	2	1		1	2	26	2	2	5	pr job	1	2	4	7	3	2	1	1	1	1	637		91	21	2	2	2	2	2	1	1			1	1	0	0	1	1		2	2	2
6995	2	6	1030		27	2	2	1		1	3	45	5	4	2		1	3	4	5	2	1	3	3	1		1110		159	37	3	4	3	4	2	1	1			1	1	0	0	1	2		2	2	3
6995	2	6	1029	1	28	2	2	1		1	3	45	5	4	2		1	3	4	5	2	1	3	3	1	2	333		48	11	1	1	1	1	1	1	1			1	1	0	0	1	2		2	2	3
6998	2	6	1035		25	2	1	1		1	3	25	2	3	4		1	3	1	4	1	1	2	2	2		692		99	23	2	2	2	2	1	1	1			1	2	0	0	1	1		2	2	2
6999	2	6	1037		24	1	5	1		1	3	28	2	5	5	pr . job	1	3	1	6	2	2	2	2	3		1254		179	41	3	4	3	4	2	1	1			1	2	1	0	1	3		2	2	2
6999	2	6	1036	1	24	1	5	1		1	3	28	2	5	5	pr . job	1	3	1	6	2	2	2	2	3	2	1754		251	58	3	4	3	4	2	1	1			1	2	1	0	1	3		2	2	2
7000	2	6	1038	1	29	2	1	1		1	2	30	3	3	2		1	2	1	6	2	2	3	3	1	2	461		66	15	2	2	2	2	1	1	1			1	2	0	0	1	1		2	2	2
7000	2	6	1039		29	2	1	1		1	2	30	3	3	2		1	2	1	6	2	2	3	3	1		1159		166	38	3	4	3	4	1	1	1			1	2	0	0	1	1		2	2	2
7001	2	6	1040	1	25	2	1	1		1	1	29	2	1	2		1	1	1	4	1	1	2	2	1	2	675		96	22	2	2	2	2	1	1	1			1	2	0	0	1	1		1	2	2
7004	2	6	1044	1	25	2	1	1		1	1	30	3	1	2		1	1	4	15	5	2	3	3	3	3	166		24	5	1	1	1	1	1	1	1			1	1	0	0	1	1		2	2	3
7009	2	6	1053	1	25	2	3	1		1	3	30	3	6	4		1	3	4	4	1	2	1	1	3	1	1609		230	53	3	4	3	4	1	1	1			1	2	0	0	1	1		2	2	1
7017	2	6	1062	1	25	2	4	4		1	1	30	3	6	5	pr. job	1	1	1	8	3	2	2	2	1	1	961		137	32	3	3	3	3	2	1	1			1	1	1	0	1	1		2	2	2
7022	2	6	1069	1	26	2	4	1		1	3	31	3	4	5	pr.. job	1	3	4	3	1	1	1	1	3	1	477		68	15	2	2	2	2	2	1	1			1	2	0	0	1	1		2	2	3
7027	2	6	1075	1	23	1	4	1		1	3	26	2	4	4		1	3	4	5	2	1	1	1	3	1	504		72	16	2	2	2	2	1	1	1			1	2	1	0	0	1		2	2	3
7029	2	6	1077	1	20	1	5	1		1	3	26	2	6	4		1	3	4	5	2	2	1	1	1	1	155		22	5	1	1	1	1	2	1	1			1	1	1	0	1	1		2	2	2
7031	2	6	1079	1	20	1	2	1		1	3	28	2	3	3		1	3	1	10	4	2	1	1	3	1	1098		157	36	3	3	3	3	2	1	1			1	2	0	0	1	1		2	2	2
7032	2	6	1081		30	3	3	2		1	1	35	4	4	4		1	1	1	5	2	1	3	3	3		428		61	14	2	2	2	2	1	1	1			1	2	1	0	1	1		2	2	3
7034	2	6	1084		25	2	4	1		1	1	8		3	3		1	1	1	9	4	2	3	3	3		1030		147	34	3	3	3	3	2	1	1			1	1	0	0	1	1		2	2	2
7035	2	6	1085	1	23	1	4	2		1	1	24	1	3	2		1	1	1	11	5	2	1	1	3	1	1358		194	45	3	4	3	4	2	1	1			1	1	0	0	1	1		2	2	2
7036	2	6	1086	1	22	1	4	1		1	3	25	2	5	4		1	3	1	10	4	2	2	2	3	1	1018		145	33	3	3	3	3	1	1	1			1	2	1	0	1	1		2	2	2
7037	2	6	1087	1	25	2	4	5		1	3	26	2	3	2		1	3	1	14	5	2	4	4	1	2	305		44	10	1	1	1	1	2	1	1			1	2	1	0	1	1		2	2	2
7038	2	6	1089	1	30	3	1	2		1	1	32	3	4	2		1	1	1	5	2	1	3	3	3	2	958		137	31	3	3	3	3	2	1	1			1	2	0	0	1	1		2	2	2
7042	2	6	1096	1	26	2	3	2		1	2	30	3	3	2		1	2	3	3	1	1	1	1	1	1	1563		223	52	3	4	3	4	2	1	1			1	2	0	0	1	1		2	2	3
7045	2	6	1099	1	29	2	2	4		1	1	30	3	2	2		1	1	1	6	2	1	4	4	1	2	1221		174	40	3	4	3	4	2	1	1			1	2	0	0	1	1		2	2	1
7045	2	6	1100		29	2	2	4		1	1	30	3	2	2		1	1	1	6	2	1	4	4	1		202		29	6	1	1	1	1	1	1	1			1	2	0	0	1	1		2	2	1
7046	2	6	1102		23	1	2	4		1	1	25	2	5	2		1	1	1	5	2	1	3	3	1		1366		195	45	3	4	3	4	1	1	1			1	2	0	0	1	1		2	2	1
7046	2	6	1103		23	1	2	4		1	1	25	2	5	2		1	1	1	5	2	1	3	3	1		853		122	28	3	3	3	3	1	1	1			1	2	0	0	1	1		2	2	1
7047	2	6	1105		30	3	3	5		1	2	32	3	4	5	pr job	1	2	1	5	2	1	3	3	1		153		22	5	1	1	1	1	1	1	1			1	2	0	0	1	1		2	2	3
7047	2	6	1104	1	30	3	3	5		1	2	32	3	4	5	pr job	1	2	1	5	2	1	3	3	1	2	1049		150	34	3	3	3	3	2	1	1			1	2	0	0	1	1		2	2	3
7049	2	6	1109		29	2	2	2		1	2	35	4	6	4		1	2	1	10	4	2	3	3	1		514		73	17	2	2	2	2	2	1	1			1	1	0	0	1	1		2	2	2
7051	2	6	1112	1	23	1	3	1		1	2	32	3	6	4		1	2	1	10	4	2	1	1	1	1	880		126	29	3	3	3	3	2	1	1			1	1	0	0	1	1		2	2	2
7052	2	6	1113	1	26	2	3	4		1	3	28	2	4	4		1	3	1	7	3	2	4	4	1	1	1511		216	50	3	4	3	4	2	1	1			1	2	0	0	1	1		2	2	2
7056	2	6	1120	1	22	1	4	1		1	3	25	2	4	4		1	3	4	10	4	2	2	2	3	1	522		75	17	2	2	2	2	2	1	1			1	1	1	0	1	1		2	2	1
7058	2	6	1122	1	21	1	3	2		1	1	25	2	4	2		1	1	1	10	4	2	1	1	1	1	248		35	8	1	1	1	1	2	1	1			1	2	0	0	1	1		2	2	2
7060	2	6	1125	1	26	2	2	2		1	2	35	4	3	2		1	2	1	6	2	2	1	1	1	1	316		45	10	1	1	1	1	2	1	1			1	2	0	0	1	1		2	2	2
7065	2	6	1130	1	22	1	3	1		1	3	23	1	4	4		1	3	3	11	5	2	1	1	1	1	474		68	15	2	2	2	2	2	1	1			1	1	0	0	1	2		2	2	1
7072	2	6	1139	1	25	2	1	2		1	2	30	3	2	2		1	2	3	6	2	2	3	3	1	2	1306		187	43	3	4	3	4	1	1	1			1	2	0	0	1	1		2	2	3
7073	2	6	1141	1	35	4	1	2		1	3	40	5	1	2		1	3	3	7	3	1	5	4	1	2	639		91	21	2	2	2	2	1	1	1			1	2	0	0	1	2		2	2	1
7079	2	6	1148	1	21	1	2	1		1	2	23	1	2	2		1	2	2	9	4	2	1	1	1	1	337		48	11	1	1	1	1	1	1	1			1	2	0	0	1	1		2	2	1
7080	2	6	1150		26	2	2	1		1	3	35	4	3	2		1	3	1	8	3	2	4	4	1		900		129	30	3	3	3	3	2	1	1			1	1	0	0	1	1		1	2	3
7086	2	6	1157	1	30	3	3	2		1	1	35	4	3	2		1	1	4	6	2	2	3	3	1	2	1589		227	52	3	4	3	4	2	1	1			1	2	0	0	1	2		2	2	2
7086	2	6	1158		30	3	3	2		1	3	35	4	3	2		1	3	4	6	2	2	3	3	1		815		116	27	3	3	3	3	1	1	1			1	2	0	0	1	2		2	2	2
7089	2	6	1162		30	3	3	2		1	3	35	4	1	2		1	3	2	4	1	1	2	2	1		987		141	32	3	3	3	3	2	1	1			1	1	0	0	1	1		2	2	3
7089	2	6	1161	1	30	3	3	2		1	3	35	4	1	2		1	3	2	4	1	1	2	2	1	2	1397		200	46	3	4	3	4	2	1	1			1	1	0	0	1	1		2	2	3
7095	2	6	1169		25	2	2	2		1	2	35	4	4	3		1	2	1	4	1	1	2	2	1		1728		247	57	3	4	3	4	1	1	1			1	2	0	0	1	1		2	2	1
7102	2	6	1176	1	23	1	1	2		1	2	24	1	4	5	pr .. job	1	2	4	3	1	1	1	1	1	1	1181		169	39	3	4	3	4	2	1	1			1	1	0	0	1	1		2	2	2
7103	2	6	1177	1	25	2	3	2		1	2	35	4	4	3		1	2	2	5	2	1	3	3	1	2	811		116	27	3	3	3	3	2	1	1			1	1	0	0	1	1		2	2	3
7103	2	6	1178		25	2	3	2		1	2	35	4	4	3		1	2	2	5	2	1	3	3	1		1569		224	52	3	4	3	4	2	1	1			1	1	0	0	1	1		2	2	3
7106	2	6	1182		24	1	1	2		1	2	30	3	1	2		1	2	1	8	3	2	5	4	1		1192		170	39	3	4	3	4	2	1	1			1	2	0	0	1	1		2	2	2
7106	2	6	1181	1	24	1	1	2		1	2	30	3	1	2		1	2	1	8	3	2	5	4	1	2	618		88	20	2	2	2	2	1	1	1			1	2	0	0	1	1		2	2	2
7117	2	6	1193	1	23	1	4	1		1	3	25	2	4	4		1	3	1	7	3	2	1	1	3	1	173		25	5	1	1	1	1	1	1	1			1	1	1	0	1	1		2	2	2
7119	2	6	1195	1	24	1	1	1		1	3	26	2	4	5	pr. job	1	3	1	8	3	2	1	1	3	1	805		115	26	3	3	3	3	2	1	1			1	1	0	0	1	1		2	2	2
7125	2	6	1201	1	21	1	4	1		1	2	24	1	5	3		1	2	1	6	2	2	1	1	1	1	203		29	6	1	1	1	1	2	1	1			1	2	1	0	1	1		2	2	2
7126	2	6	1202	1	32	3	2	2		1	2	38	4	3	2		1	2	1	5	2	1	3	3	1	1	1070		153	35	3	3	3	3	1	1	1			1	1	0	0	1	1		2	2	3
7131	2	6	1208	1	28	2	1	4		1	2	30	3	1	99		99	2	2	5	2	2	2	2	1	1	889		127	29	3	3	3	3	1	1	1			1	2	0	0	1	1		2	2	3
7133	2	6	1210	1	24	1	5	1		1	3	30	3	6	4		1	3	1	10	4	2	1	1	3	1	326		47	10	1	1	1	1	2	1	1			1	2	1	0	1	3		2	2	2
7134	2	6	1211	1	29	2	4	1		1	3	34	3	5	4		1	3	1	10	4	2	2	2	3	1	1094		156	36	3	3	3	3	2	1	1			1	2	1	0	1	3		2	2	2
7136	2	6	1213	1	24	1	5	1		1	3	27	2	6	5	pr. job	1	3	1	6	2	2	1	1	3	1	640		91	21	2	2	2	2	2	1	1			1	2	1	0	1	1		2	2	2
7137	2	6	1214	1	21	1	4	1		1	3	24	1	5	4		1	3	1	5	2	2	1	1	1	1	322		46	10	1	1	1	1	2	2	1			1	2	1	0	1	1		2	2	2
7139	2	6	1216	1	24	1	4	1		1	3	28	2	5	5	pr. job	1	3	1	8	3	2	1	1	2	1	964		138	32	3	3	3	3	1	1	1			1	1	1	0	1	1		2	2	1
7140	2	6	1217	1	23	1	6	4		1	3	27	2	6	4		1	3	1	6	2	2	1	1	3	1	320		46	10	1	1	1	1	2	1	1			1	2	1	0	0	1		2	2	2
7144	2	6	969	1	30	3	4	1		1	3	33	3	5	2		1	3	4	7	3	2	3	3	1	1	1182		169	39	3	4	3	4	2	1	1			1	2	0	0	1	1		2	2	1
7145	2	6	970	1	25	2	4	1		1	3	30	3	6	3		1	3	4	16	5	2	1	1	1	1	1211		173	40	3	4	3	4	2	1	1			1	2	0	0	1	1		2	99	2
7147	2	6	972	1	27	2	5	1		1	3	30	3	6	4		1	3	3	9	4	2	1	1	3	1	1127		161	37	3	4	3	4	1	1	1			1	2	1	0	1	1		2	2	2
7155	2	6	980	1	36	4	3	1		1	3	38	4	5	4		1	3	4	8	3	2	2	2	3	1	834		119	27	3	3	3	3	1	1	1			1	2	0	0	1	1		2	2	2
7157	2	6	982	1	27	2	3	1		1	3	29	2	4	2		1	3	3	4	1	1	2	2	1	1	1249		178	41	3	4	3	4	1	1	1			1	2	0	0	1	1		1	2	3
7158	2	6	983	1	24	1	3	1		1	3	25	2	3	2		1	3	2	5	2	1	3	3	1	2	1713		245	57	3	4	3	4	1	1	1			1	1	0	0	1	1		1	2	2
7158	2	6	984		24	1	3	1		1	3	25	2	4	2		1	3	2	5	2	1	3	3	1		735		105	24	3	2	3	2	1	1	1			1	1	0	0	1	1		1	2	2
7160	2	6	988	1	30	3	2	1		1	3	35	4	4	4		1	3	1	4	1	1	2	2	1	1	1492		213	49	3	4	3	4	1	1	1			1	2	0	0	1	1		2	2	2
7163	2	6	991	1	27	2	3	1		1	3	30	3	6	5	private job	1	3	4	4	1	2	2	2	3	1	795		114	26	3	3	3	3	1	1	1			1	2	1	0	0	1		2	2	3
7165	2	6	993	1	25	2	3	1		1	3	30	3	5	5	private job	1	3	1	6	2	1	2	2	3	2	1296		185	43	3	4	3	4	2	1	1			1	2	0	0	1	1		2	2	2
7172	2	6	1003	1	30	3	4	1		1	1	40	5	4	2		1	1	1	15	5	2	2	2	1	1	1768		253	58	3	4	3	4	1	1	1			1	1	0	0	1	1		2	2	1
7173	2	6	1004	1	35	4	1	1		1	3	38	4	2	2		1	3	4	6	2	1	4	4	1	1	839		120	27	3	3	3	3	1	1	1			1	2	0	0	1	1		2	2	3
7175	2	6	1006	1	25	2	1	1		1	1	30	3	2	2		1	1	4	4	1	1	2	2	1	1	1352		193	45	3	4	3	4	1	1	1			1	1	0	0	1	1		2	99	3
7176	2	6	1008		23	1	3	1		1	3	28	2	3	2		1	3	1	4	1	1	2	2	1		624		89	20	2	2	2	2	2	1	1			1	1	0	0	1	1		2	2	3
7176	2	6	1007	1	23	1	3	1		1	3	28	2	3	2		1	3	1	4	1	1	2	2	1	2	1517		217	50	3	4	3	4	2	1	1			1	1	0	0	1	1		2	2	3
7177	2	6	1009	1	21	1	4	1		1	3	28	2	4	2		1	3	4	3	1	1	1	1	1	1	255		36	8	1	1	1	1	1	1	1			1	1	0	0	1	1		2	2	3
7182	2	6	1014	1	22	1	4	1		1	3	25	2	4	4		1	3	1	3	1	1	1	1	1	1	755		108	25	3	3	3	3	1	1	1			1	1	0	0	1	1		2	2	3
7185	2	6	1017	1	27	2	4	3		1	3	28	2	4	3		1	3	4	3	1	1	1	1	2	1	1387		198	46	3	4	3	4	2	1	1			1	2	0	0	1	1		2	2	3
7189	2	6	1022	1	26	2	3	2		1	1	30	3	2	2		1	1	4	8	3	2	4	4	1	3	1296		185	43	3	4	3	4	2	1	1			1	2	0	0	1	1		2	2	3
7189	2	6	1023		26	2	3	2		1	1	30	3	2	2		1	1	4	8	3	2	4	4	1		1005		144	33	3	3	3	3	1	1	1			1	2	0	0	1	1		2	2	3
7190	2	6	1025	1	20	1	2	1		1	1	25	2	4	2		1	1	1	3	1	1	1	1	1	1	820		117	27	3	3	3	3	1	1	1			1	2	0	0	1	1		2	2	3
7192	2	6	1027	1	30	3	1	1		1	3	33	3	3	2		1	3	4	4	1	1	2	2	1	1	774		111	25	3	3	3	3	1	1	1			1	2	0	0	1	1		2	2	1
7197	2	6	1032	1	35	4	4	1		1	3	36	4	4	4		1	3	1	6	2	1	4	4	2	1	1094		156	36	3	3	3	3	2	1	1			1	2	1	0	0	1		2	2	3
7198	2	6	1033	1	27	2	4	1		1	3	30	3	3	99		1	3	4	5	2	2	1	1	2	1	1601		229	53	3	4	3	4	1	1	1			1	2	1	0	0	1		2	99	3
7199	2	6	1035	1	23	1	4	1		1	1	26	2	3	4		1	1	1	7	3	2	3	3	2	2	1418		203	47	3	4	3	4	1	1	1			1	1	0	0	1	3		2	2	2
7208	2	6	1048		28	2	3	1		1	1	30	3	4	2		1	1	4	7	3	1	5	4	1		1224		175	40	3	4	3	4	2	1	1			1	2	0	0	1	3		2	2	2
7208	2	6	1047		28	2	3	1		1	1	32	3	4	2		1	1	4	7	3	1	5	4	1		860		123	28	3	3	3	3	2	1	1			1	2	0	0	1	3		2	2	2
7208	2	6	1046	1	28	2	3	1		1	1	32	3	4	2		1	1	4	7	3	1	5	4	1	3	337		48	11	1	1	1	1	1	1	1			1	1	0	0	1	3		2	2	2
7212	2	6	1053		25	2	3	1		1	1	26	2	3	5	private job	1	1	1	7	3	2	3	3	1		637		91	21	2	2	2	2	2	1	1			1	1	0	0	1	1		2	2	2
7212	2	6	1052	1	25	2	3	1		1	1	26	2	4	5	private job	1	1	1	7	3	2	3	3	1	3	1259		180	41	3	4	3	4	1	1	1			1	1	0	0	1	1		2	2	2
7212	2	6	1054		26	2	3	1		1	1	26	2	3	5	private job	1	1	1	7	3	2	3	3	1		214		31	7	1	1	1	1	2	1	1			1	1	0	0	1	1		2	2	2
7215	2	6	1057	1	25	2	4	1		1	3	26	2	4	4		1	3	1	5	2	2	1	1	1	1	686		98	22	2	2	2	2	2	1	1			1	2	0	0	1	1		2	2	2
7219	2	6	1062		25	2	3	1		1	3	29	2	4	4		1	3	4	4	1	1	2	2	1		454		65	15	2	2	2	2	1	1	1			1	2	0	0	1	1		1	2	2
7223	2	6	1066	1	26	2	2	1		1	2	27	2	4	5	driver	1	2	3	9	4	2	1	1	1	1	1264		181	42	3	4	3	4	2	1	1			1	2	0	0	1	2		2	2	2
7225	2	6	1069		23	1	4	1		1	2	25	2	4	2		1	2	4	4	1	1	2	2	1		1053		150	35	3	3	3	3	1	1	1			1	2	0	0	1	1		2	2	3
7230	2	6	1074	1	20	1	2	1		1	1	23	1	3	2		1	1	4	3	1	1	1	1	1	1	597		85	19	2	2	2	2	1	1	1			1	1	0	0	1	1		2	2	2
7231	2	6	1075	1	23	1	1	1		1	1	25	2	3	2		1	1	1	4	1	1	1	1	1	1	517		74	17	2	2	2	2	2	1	1			1	1	0	0	1	1		2	2	2
7238	2	6	1086		23	1	4	1		1	2	25	2	4	2		1	2	4	8	3	2	2	2	1		704		101	23	2	2	2	2	2	1	1			1	2	0	0	1	1		1	2	2
7238	2	6	1085	1	23	1	4	1		1	2	25	2	3	2		1	2	4	8	3	2	2	2	1	2	1183		169	39	3	4	3	4	1	1	1			1	2	0	0	1	1		1	2	2
7244	2	6	1093	1	30	3	3	1		1	3	32	3	1	2		1	3	4	4	1	1	2	2	1	1	881		126	29	3	3	3	3	1	1	2			2	2	0	0	1	1		2	2	3
7253	2	6	1104	1	32	3	1	1		1	1	35	4	2	2		1	1	1	5	2	1	3	3	1	1	496		71	16	2	2	2	2	2	1	1			1	1	0	0	1	1		1	2	3
7259	2	6	1114	1	36	4	2	1		1	3	40	5	4	4		1	3	4	14	5	2	6	4	2	1	1688		241	56	3	4	3	4	2	1	1			1	2	0	0	1	1		2	2	1
7262	2	6	1119	1	23	1	5	1		1	3	25	2	5	4		1	3	1	12	5	2	1	1	1	1	676		97	22	2	2	2	2	1	1	1			1	2	0	0	1	3		2	2	2
7266	2	6	1123	1	23	1	6	1		1	3	25	2	6	5	gov't job	1	3	4	7	3	2	1	1	3	1	652		93	21	2	2	2	2	2	1	1			1	2	1	0	1	1		2	2	2
7268	2	6	1125	1	28	2	5	1		1	3	30	3	4	3		1	3	1	8	3	2	3	3	1	1	1436		205	47	3	4	3	4	1	1	1			1	1	0	0	1	1		2	2	2
7269	2	6	1126	1	25	2	3	1		1	3	28	2	4	5	private job	1	3	4	5	2	2	2	2	1	2	1124		161	37	3	4	3	4	1	1	1			1	1	0	0	1	1		2	2	2
7271	2	6	1129	1	35	4	3	1		1	3	37	4	3	5	private job	1	3	4	6	2	1	2	2	1	1	810		116	27	3	3	3	3	2	1	1			1	1	0	0	1	1		2	2	1
7273	2	6	1132	1	25	2	3	1		1	3	35	4	2	4		1	3	4	16	5	2	3	3	1	3	1604		229	53	3	4	3	4	1	1	1			1	1	0	0	1	1		2	2	2
7273	2	6	1134		25	2	3	1		1	3	35	4	2	4		1	3	4	16	5	2	3	3	1		165		24	5	1	1	1	1	1	1	1			1	1	0	0	1	1		2	2	2
7283	2	6	1144	1	30	3	1	1		1	1	32	3	2	2		1	1	4	5	2	1	3	3	1	1	1694		242	56	3	4	3	4	1	1	1			1	2	0	0	1	1		2	2	3
7285	2	6	1147		25	2	2	2		1	1	28	2	1	2		1	1	4	5	2	1	3	3	3		518		74	17	2	2	2	2	1	1	1			1	1	0	0	1	1		2	2	3
7285	2	6	1146	1	25	2	2	2		1	1	28	2	1	2		1	1	4	5	2	1	3	3	3	2	1326		189	44	3	4	3	4	2	1	1			1	1	0	0	1	1		2	2	3
7287	2	6	1149	1	20	1	3	1		1	1	22	1	3	3		1	1	4	8	3	2	1	1	1	1	138		20	4	1	1	1	1	2	1	1			1	1	0	0	1	1		2	2	2
7288	2	6	1150	1	23	1	3	1		1	1	26	2	4	3		1	1	4	4	1	1	2	2	1	2	1603		229	53	3	4	3	4	1	1	1			1	2	0	0	1	1		2	2	3
7288	2	6	1151		23	1	3	1		1	1	26	2	4	3		1	1	4	4	1	1	2	2	1		397		57	13	2	2	2	2	1	1	1			1	2	0	0	1	1		2	2	3
7291	2	6	1155	1	26	2	3	2		1	2	23	1	2	3		1	2	4	4	1	1	2	2	1	1	1631		233	54	3	4	3	4	2	1	1			1	2	0	0	1	1		2	2	3
7294	2	6	1161		23	1	4	1		1	1	25	2	4	4		1	1	1	7	3	2	2	2	2		453		65	15	2	2	2	2	2	1	1			1		0	0	1	1		2	2	2
7295	2	6	1164		25	2	1	2		1	2	27	2	3	2		1	2	1	4	1	1	2	2	1		857		122	28	3	3	3	3	2	1	1			1	1	0	0	1	1		2	2	3
7297	2	6	1166		29	2	1	2		1	2	30	3	2	2		1	2	1	8	3	2	4	4	1		1020		146	34	3	3	3	3	1	1	1			1	1	0	0	1	3		2	2	2
7297	2	6	1165	1	29	2	1	2		1	2	30	3	2	5	truck driver	1	2	1	8	3	2	4	4	1	3	1732		247	57	3	4	3	4	2	1	1			1	1	0	0	1	3		2	2	2
7298	2	6	1168	1	26	2	3	1		1	2	29	2	4	4		1	2	4	4	1	1	2	2	1	1	923		132	30	3	3	3	3	2	1	1			1	2	0	0	1	1		2	2	2
7299	2	6	1170	1	22	1	5	1		1	2	27	2	2	4		1	2	1	4	1	2	1	1	1	1	275		39	9	1	1	1	1	1	1	1			1	2	0	0	1	1		2	2	2
7301	2	6	1172	1	27	2	2	1		1	1	29	2	2	4		1	1	1	6	2	2	3	3	1	2	1144		163	38	3	4	3	4	1	1	1			1	2	0	0	1	1		2	2	2
7302	2	6	1175		26	2	1	1		1	3	29	2	2	2		1	3	4	6	2	2	3	3	1		810		116	27	3	3	3	3	1	1	1			1	2	0	0	1	1		2	2	3
7303	2	6	1177	1	22	1	4	1		1	3	24	1	4	5	private job	1	3	1	10	4	2	1	1	1	1	340		49	11	1	1	1	1	1	1	1			1	2	0	0	1	1		2	2	2
7305	2	6	1180	1	26	2	5	1		1	3	31	3	6	5	teacher	1	3	4	6	2	2	2	2	1	1	1206		172	40	3	4	3	4	1	1	1			1	2	1	0	1	1		2	2	2
7307	2	6	1183		26	2	5	1		1	3	28	2	4	2		1	3	4	4	1	1	2	2	1		562		80	18	2	2	2	2	1	1	1			1	2	0	0	1	1		2	2	3
7309	2	6	1185	1	25	2	5	1		1	3	27	2	5	5	private job	1	3	4	8	3	2	1	1	1	1	981		140	32	3	3	3	3	2	1	1			1	2	1	0	1	1		2	2	2
7318	2	6	1198	1	19	1	2	1		1	3	23	1	5	4		1	3	4	11	5	2	1	1	1	1	344		49	11	1	1	1	1	1	1	1			1	1	0	0	1	1		2	2	2
7322	2	6	1206		26	2	1	1		1	1	28	2	2	3		1	1	1	4	1	1	2	2	1		450		64	15	2	2	2	2	1	1	1			1	1	0	0	1	1		2	2	3
7324	2	6	1209		30	3	1	1		1	1	32	3	1	1		1	1	1	5	2	1	3	3	1		665		95	22	2	2	2	2	1	1	1			1	2	1	0	1	1		2	2	2
7325	2	6	1210	1	23	1	3	1		1	2	27	2	2	2		1	2	1	3	1	1	1	1	1	1	995		142	33	3	3	3	3	2	1	1			1	2	0	0	1	2		2	2	3
7329	2	6	1215	1	25	2	4	1		1	3	32	3	5	5	lic agent	1	3	1	6	2	2	2	2	1	1	1544		221	51	3	4	3	4	2	1	1			1	2	1	0	1	1		2	2	2
7332	2	6	1221	1	26	2	3	1		1	3	30	3	4	4		1	3	4	4	1	1	2	2	1	2	1217		174	40	3	4	3	4	1	1	1			1	2	0	0	1	1		2	2	2
7332	2	6	1222		26	2	3	1		1	3	30	3	4	1		1	3	4	4	1	1	2	2	1		145		21	4	1	1	1	1	2	1	1			1	2	0	0	1	1		2	2	2
7335	2	6	1226	1	27	2	2	1		1	2	30	3	3	2		1	2	4	7	3	1	5	4	1	3	979		140	32	3	3	3	3	1	1	1			1	2	0	0	1	1		2	2	2
7335	2	6	1227		27	2	2	1		1	2	30	3	3	2		1	2	4	7	3	1	5	4	1		979		140	32	3	3	3	3	1	1	1			1	2	0	0	1	1		2	2	2
7340	2	6	1235	1	22	1	3	1		1	1	27	2	3	2		1	1	1	7	3	2	1	1	1	1	1411		202	47	3	4	3	4	2	1	1			1	1	0	0	1	1		2	2	1
7351	2	6	1250	1	27	2	2	2		1	3	31	3	1	4		1	3	4	5	2	1	3	3	1	2	1417		202	47	3	4	3	4	2	1	1			1	1	0	0	1	1		2	2	1
7355	2	6	1256	1	23	1	2	1		1	3	25	2	3	2		1	3	4	4	1	1	2	2	1	2	1787		255	59	3	4	3	4	2	1	1			1	2	0	0	1	1		2	2	2
7360	2	6	1262	1	20	1	3	1		1	1	24	1	2	2		1	1	4	9	4	2	1	1	1	1	289		41	9	1	1	1	1	1	1	1			1	1	0	0	1	1		2	2	1
7363	2	6	1267	1	29	2	3	1		1	1	35	4	4	4		1	1	4	6	2	1	4	4	1	3	840		120	28	3	3	3	3	2	1	1			1	1	0	0	1	1		2	2	3
7363	2	6	1268		29	2	3	1		1	1	35	4	4	4		1	1	4	6	2	1	4	4	1		1568		224	52	3	4	3	4	2	1	1			1	1	0	0	1	1		2	2	3
7365	2	6	1271	1	22	1	5	1		1	3	28	2	6	5	private job	1	3	4	4	1	1	2	2	3	2	1373		196	45	3	4	3	4	1	1	1			1	2	1	0	0	1		2	2	3
7365	2	6	1272		22	1	5	1		1	3	28	2	6	5	private job	1	3	4	4	1	1	2	2	3		213		30	7	1	1	1	1	1	1	1			1	2	1	0	0	1		2	2	3
7371	2	6	1281	1	26	2	4	1		1	3	30	3	5	4		1	3	3	4	1	1	2	2	3	2	1586		227	52	3	4	3	4	1	1	1			1	1	1	0	1	1		2	2	2
7372	2	6	1283	1	24	1	4	1		1	3	27	2	6	5	private job	1	3	3	7	3	2	2	2	3	2	754		108	25	3	3	3	3	2	1	1			1	1	1	0	1	1		2	2	2
7372	2	6	1284		24	1	4	1		1	3	27	2	6	5	private job	1	3	3	7	3	2	2	2	3		196		28	6	1	1	1	1	1	1	1			1	1	1	0	1	1		2	2	2
7373	2	6	513	1	25	2	3	1		1	1	30	3	2	2		1	1	1	5	2	2	2	2	1	2	1346		192	44	3	4	3	4	2	1	1			1	1	0	0	1	1		2	2	3
7374	2	6	515	1	25	2	3	1		1	1	26	2	3	1		1	1	1	10	4	2	3	3	1	2	963		138	32	3	3	3	3	2	1	1			1	1	0	0	1	1		2	2	1
7377	2	6	519	1	30	3	3	1		1	2	32	3	3	2		1	2	1	5	2	1	3	3	1	1	686		98	22	2	2	2	2	1	1	1			1	1	0	0	1	1		2	2	3
7379	2	6	522	1	20	1	2	1		1	2	22	1	2	2		1	2	1	3	1	1	1	1	1	1	339		48	11	1	1	1	1	2	1	1			1	1	0	0	1	1		2	2	2
7380	2	6	523	1	27	2	3	1		1	3	28	2	2	2		1	3	2	5	2	1	3	3	1	2	832		119	27	3	3	3	3	1	1	1			1	1	0	0	1	1		2	2	3
7383	2	6	530	1	32	3	1	1		1	1	35	4	3	2		1	1	1	6	2	2	3	3	1	1	516		74	17	2	2	2	2	1	1	1			1	2	0	0	1	1		2	2	3
7385	2	6	532	1	36	4	2	1		1	1	37	4	3	4		1	1	1	5	2	1	3	3	2	1	830		119	27	3	3	3	3	1	1	1			1	2	0	0	1	1		2	2	3
7391	2	6	543	1	22	1	3	1		1	3	25	2	4	4		1	3	1	10	4	2	1	1	1	1	1285		184	42	3	4	3	4	1	1	1			1	2	0	0	1	1		2	2	2
7392	2	6	544	1	27	2	2	1		1	3	30	3	3	4		1	3	1	10	4	2	3	3	3	1	314		45	10	1	1	1	1	2	1	1			1	2	0	0	1	1		2	2	2
7395	2	6	551	1	20	1	5	5		1	3	25	2	4	5	Privet Job	1	3	1	9	4	2	2	2	1	2	338		48	11	1	1	1	1	2	1	1			1	1	0	0	1	1		2	2	2
7395	2	6	552		20	1	5	5		1	3	25	2	4	5	Privet Job	1	3	1	8	3	2	2	2	1		774		111	25	3	3	3	3	2	1	1			1	1	0	0	1	1		2	2	2
7398	2	6	559	1	23	1	4	1		1	3	24	1	5	5	Privet Job	1	3	3	6	2	2	2	2	1	2	472		67	15	2	2	2	2	1	1	1			1	1	0	0	1	1		2	2	2
7398	2	6	560		23	1	4	1		1	3	24	1	5	5	Privet Job	1	3	3	6	2	2	2	2	1		814		116	27	3	3	3	3	2	1	1			1	1	0	0	1	1		2	2	2
7400	2	6	563	1	35	4	3	1		1	3	50	5	1	3		1	3	1	6	2	1	4	4	2	2	513		73	17	2	2	2	2	2	1	1			1	1	0	0	1	1		2	2	2
7400	2	6	564		35	4	3	1		1	3	50	5	1	3		1	3	1	6	2	1	4	4	2		1616		231	53	3	4	3	4	1	1	1			1	1	0	0	1	1		2	2	2
7401	2	6	565	1	29	2	2	1		1	3	30	3	2	3		1	3	1	6	2	1	4	4	1	2	655		94	21	2	2	2	2	2	1	1			1	2	1	0	0	1		2	2	3
7409	2	6	585	1	21	1	4	1		1	3	25	2	4	5	Deth	1	3	3	6	2	2	2	2	1	2	465		66	15	2	2	2	2	1	1	1			1	2	1	0	1	1		2	2	2
7411	2	6	588	1	30	3	3	1		1	3	35	4	6	4		1	3	3	8	3	2	4	4	3	2	481		69	16	2	2	2	2	1	1	1			1	2	0	0	1	1		2	2	2
7413	2	6	592	1	26	2	1	1		1	1	30	3	1	2		1	1	4	6	2	1	4	4	1	2	1018		145	33	3	3	3	3	1	1	1			1	1	0	0	1	1		1	2	2
7415	2	6	597	1	28	2	2	1		1	1	30	3	2	2		1	1	4	5	2	1	3	3	1	2	1163		166	38	3	4	3	4	2	1	1			1	2	0	0	1	1		1	2	3
7417	2	6	604		25	2	3	1		1	3	30	3	2	1		1	3	4	8	3	2	2	2	1		436		62	14	2	2	2	2	1	1	1			1	2	0	0	1	1		2	2	3
7422	2	6	616	1	32	3	2	1		1	3	38	4	3	4		1	3	4	10	4	2	1	1	1	1	1777		254	59	3	4	3	4	2	1	1			1	2	0	0	1	1		2	2	2
7427	2	6	625	1	21	1	4	1		1	1	26	2	4	3		1	1	2	4	1	2	1	1	1	1	425		61	14	2	2	2	2	2	1	1			1	2	0	0	1	1		2	2	3
7434	2	6	636	1	27	2	3	1		1	1	30	3	3	2		1	1	2	7	3	2	1	1	1	1	1522		217	50	3	4	3	4	2	1	1			1	2	0	0	1	1		2	2	2
7440	2	6	643	1	25	2	6	1		1	3	29	2	5	5	Privet Job	1	3	1	9	4	2	1	1	3	1	399		57	13	2	2	2	2	2	1	1			1	2	0	0	1	1		2	1	3
7441	2	6	644	1	32	3	4	1		1	3	25	2	4	5	Privet Job	1	3	4	10	4	2	2	2	3	2	600		86	20	2	2	2	2	2	1	1			1	2	0	0	1	1		2	1	2
7446	2	6	652	1	22	1	3	1		1	1	28	2	2	2		1	1	1	4	1	2	1	1	1	1	287		41	9	1	1	1	1	2	1	1			1	2	0	0	1	1		2	1	1
7451	2	6	660	1	28	2	1	1		1	3	30	3	2	4		1	3	4	12	5	2	3	3	1	3	390		56	13	2	2	2	2	2	1	1			1	2	0	0	1	1		2	1	2
7451	2	6	662		28	2	1	1		1	3	30	3	2	4		1	3	4	12	5	2	3	3	1		806		115	26	3	3	3	3	1	1	1			1	2	0	0	1	1		2	1	2
7452	2	6	663	1	24	1	3	1		1	3	28	2	6	5	Govt. Teacher	1	3	4	7	3	2	2	2	3	1	390		56	13	2	2	2	2	1	1	1			1	2	0	0	1	1		2	2	2
7454	2	6	667		23	1	5	1		1	3	25	2	5	4		1	3	4	6	2	2	2	2	1		893		128	29	3	3	3	3	2	1	1			1	2	0	0	1	1		2	2	2
7455	2	6	668	1	25	2	2	1		1	3	30	3	2	4		1	3	4	5	2	1	3	3	1	1	550		79	18	2	2	2	2	2	1	1			1	2	0	0	1	1		2	2	3
7456	2	6	669	1	30	3	2	1		1	3	32	3	3	4		1	3	4	6	2	1	4	4	1	1	389		56	12	1	1	2	1	2	1	1			1	2	0	0	1	1		2	2	3
7461	2	6	677	1	24	1	5	1		1	3	28	2	5	5	Privet Job	1	3	1	8	3	2	1	1	2	1	468		67	15	2	2	2	2	2	1	1			1	2	0	0	1	1		2	2	2
7463	2	6	680		30	3	1	1		1	3	35	4	3	2		1	3	1	6	2	1	4	4	3		221		32	7	1	1	1	1	2	99	99			99	2	0	0	1	1		2	2	1
7466	2	6	690		23	1	3	1		1	1	24	1	4	4		1	1	1	7	3	2	2	2	1		1102		157	36	3	3	3	3	2	1	1			1	2	0	0	1	1		2	2	2
7467	2	6	691	1	31	3	2	1		1	3	45	5	4	4		1	3	1	6	2	1	4	4	1	1	1163		166	38	3	4	3	4	1	1	1			1	2	0	0	1	1		2	2	3
7477	2	6	707	1	38	4	4	1		1	3	40	5	5	4		1	3	1	9	4	2	2	2	3	1	860		123	28	3	3	3	3	2	1	1			1	2	1	0	1	1		2	2	2
7481	2	6	712	1	23	1	3	1		1	3	27	2	3	5	Privet Job	1	3	4	10	4	2	1	1	1	1	569		81	18	2	2	2	2	2	2	2			2	2	0	0	1	1		2	2	2
7485	2	6	719	1	26	2	5	1		1	3	28	2	6	4		1	3	1	8	3	2	3	3	1	2	337		48	11	1	1	1	1	1	1	1			1	2	0	0	1	1		2	2	1
7485	2	6	720		26	2	5	1		1	3	28	2	6	4		1	3	1	8	3	2	3	3	1		1359		194	45	3	4	3	4	2	1	1			1	2	0	0	1	1		2	2	1
7486	2	6	721	1	23	1	4	1		1	3	26	2	4	4		1	3	4	4	1	1	2	2	3	2	451		64	15	2	2	2	2	1	1	1			1	2	0	0	1	1		2	2	2
7486	2	6	722		23	1	4	1		1	3	26	2	4	4		1	3	4	4	1	1	2	2	3		1087		155	36	3	3	3	3	1	1	1			1	2	0	0	1	1		2	2	2
7496	2	6	744	1	32	3	2	1		1	2	35	4	4	2		1	2	1	7	3	1	5	4	1	3	308		44	10	1	1	1	1	1	1	1			1	1	0	0	1	1		2	2	1
7503	2	6	761		26	2	3	1		1	1	29	2	3	2		1	1	4	8	3	2	3	3	1		727		104	24	3	2	3	2	1	1	1			1	1	0	0	1	1		1	2	1
7506	2	6	769	1	36	4	1	3		1	1	38	4	5	3		1	1	1	7	3	1	5	4	1	3	420		60	14	2	2	2	2	1	1	1			1	2	0	0	1	1		2	2	1
7512	2	6	783	1	28	2	1	1		1	3	30	3	1	2		1	3	4	5	2	1	3	3	1	3	312		45	10	1	1	1	1	1	1	1			1	2	0	0	1	1		2	2	3
7513	2	6	786	1	33	3	1	1		1	1	38	4	4	4		1	1	1	8	3	1	6	4	1	1	1329		190	44	3	4	3	4	1	1	1			1	2	0	0	1	1		2	2	3
7514	2	6	788	1	23	1	1	1		1	1	25	2	1	2		1	1	4	5	2	1	3	3	1	2	175		25	5	1	1	1	1	2	1	1			1	2	0	0	1	1		2	2	3
7515	2	6	791	1	28	2	1	1		1	1	38	4	2	2		1	1	1	6	2	2	2	2	1	2	522		75	17	2	2	2	2	1	1	1			1	2	0	0	1	1		2	2	3
7518	2	6	799	1	30	3	1	1		1	1	32	3	1	2		1	1	1	5	2	1	3	3	1	2	640		91	21	2	2	2	2	1	1	1			1	2	0	0	1	1		2	2	3
7519	2	6	803		28	2	2	1		1	1	34	3	2	2		1	1	4	7	3	2	3	3	1		895		128	29	3	3	3	3	2	1	1			1	2	0	0	1	1		2	2	3
7520	2	6	804	1	24	1	1	1		1	1	26	2	1	2		1	1	1	6	2	2	3	3	1	1	1207		172	40	3	4	3	4	2	1	1			1	2	0	0	1	1		2	2	3
7521	2	6	806		26	2	4	1		1	1	30	3	4	99		1	1	1	8	3	2	2	2	1		1757		251	58	3	4	3	4	1	1	1			1	2	0	0	1	1		2	2	2
7523	2	6	810	1	26	2	1	1		1	1	38	4	2	4		1	1	1	5	2	1	3	3	1	2	606		87	20	2	2	2	2	2	1	1			1	2	0	0	1	1		2	2	3
7524	2	6	814		30	3	1	1		1	1	32	3	2	2		1	1	1	7	3	1	5	4	1		1352		193	45	3	4	3	4	2	1	1			1	2	0	0	1	1		2	2	3
7527	3	7	2	1	26	2	5	1		1	3	32	3	3		1	3	3	2	9	4	2	2	2	2	1	946	950	135	31	3	3	3	3	1	1	1		1	1	1	1	0	1	1		2	2	2
7529	3	7	4	1	31	3	1	1		1	1	36	4	2		1	1	1	3	7	3	2	5	4	1	1	1050	1054	150	35	3	3	3	3	2	1	1		1	1	2	0	0	1	1		1	2	2
7538	3	7	13	1	29	2	1	1		1	1	99	5	2		1	1	1	2	7	3	2	3	3	1	1	417	421	60	13	2	2	2	2	1	1	1		1	1	2	0	0	1	2		1	2	3
7541	3	7	16	1	21	1	4	1		1	1	25	2	3		1	1	1	2	9	4	2	1	1	3	1	231	235	33	7	1	1	1	1	1	99	99		1	99	2	0	0	1	1		2	2	2
7547	3	7	22	1	28	2	1	1		1	1	32	3	3		1	1	1	3	5	2	1	3	3	3	2	295	299	42	9	1	1	1	1	1	1	2		1	2	2	1	0	1	1		1	2	2
7573	3	7	6	1	26	2	3	1		1	1	30	3	4		1	1	1	4	4	1	2	1	1	3	1	461	465	66	15	2	2	2	2	1	1	1		1	1	1	0	0	1	2		1	2	3
7577	3	7	10	1	28	2	6	1		1	3	38	4	4		1	3	3	2	9	4	2	3	3	3	1	335	339	48	11	1	1	1	1	2	1	1		1	1	2	1	0	1	1		1	2	2
7580	3	7	15	1	25	2	6	1		3	3	99	5	4		3	3	3	4	4	1	1	2	2	3	1	962	966	137	32	3	3	3	3	2	99	99		1	99	2	0	0	1	2		2	1	3
7582	3	7	17	1	28	2	5	1		1	3	33	3	5	5	1	3	3	3	12	5	2	2	2	3	1	609	613	87	20	2	2	2	2	1	1	1		1	1	2	1	0	1	1		2	1	2
7590	3	7	25	1	26	2	3	1		1	1	30	3	2		1	1	1	4	10	4	2	2	2	2	1	704	708	101	23	2	2	2	2	2	1	1		1	1	2	0	0	1	1		2	2	2
7599	3	7	2	1	30	3	2	1		1	3	32	3	4		1	3	3	4	7	3	2	2	2	1	1	450	454	64	15	2	2	2	2	1	1	1		1	1	2	0	0	1	1		2	2	2
7608	3	7	11	1	27	2	4	1		1	1	32	3	5	5	1	1	1	4	9	4	2	2	2	3	2	229	233	33	7	1	1	1	1	1	1	1		1	1	2	0	0	1	2		1	2	2
7614	3	7	17	1	32	3	1	1		1	1	36	4	2		1	1	1	2	6	2	1	4	4	2	1	1109	1113	158	36	3	3	3	3	1	1	1		1	1	1	0	0	1	2		2	2	3
7617	3	7	20	1	27	2	1	1		1	3	33	3	4		1	3	3	4	5	2	1	3	3	1	2	429	433	61	14	2	2	2	2	2	1	2		1	2	1	0	0	1	1		2	2	3
7621	3	7	24	1	22	1	4	1		1	3	27	2	4		1	3	3	2	12	5	2	1	1	2	1	352	356	50	11	1	1	1	1	1	1	1		1	1	1	1	0	0	1		2	2	3
7634	3	7	38	1	27	2	1	1		1	1	31	3	1		1	1	1	3	8	3	2	3	3	2	1	572	576	82	19	2	2	2	2	1	1	1		1	1	2	0	0	1	1		2	2	2
7638	3	7	42	1	33	3	1	1		1	1	35	4	2		1	1	1	4	5	2	1	3	3	2	1	942	946	135	31	3	3	3	3	1	1	1		1	1	2	0	0	1	1		2	2	2
7639	3	7	43	1	34	3	1	1		1	1	36	4	2		1	1	1	1	7	3	1	5	4	1	2	666	670	95	22	2	2	2	2	1	1	1		1	1	2	1	0	1	1		2	2	2
7644	3	7	48	1	26	2	1	1		1	1	30	3	2		1	1	1	4	4	1	1	2	2	1	2	153	157	22	5	1	1	1	1	1	1	1		1	1	2	0	0	1	1		2	2	3
7646	3	7	2	1	32	3	2	1		1	1	36	4	3		1	1	1	4	5	2	1	3	3	1	1	712	716	102	23	2	2	2	2	2	1	1		1	1	1	0	0	1	2		1	2	3
7649	3	7	5	1	23	1	6	1		1	1	26	2	3		1	1	1	3	7	3	2	1	1	2	1	154	158	22	5	1	1	1	1	1	1	1		1	1	1	0	0	1	1		2	2	2
7654	3	7	10	1	27	2	3	1		1	3	32	3	3		1	3	3	4	4	1	1	2	2	3	1	1037	1041	148	34	3	3	3	3	2	1	1		1	1	1	0	0	1	1		1	2	3
7655	3	7	11	1	36	4	1	1		1	3	42	5	4		1	3	3	2	19	5	2	3	3	2	2	1276	1280	182	42	3	4	3	4	1	1	1		1	1	2	0	0	1	1		2	2	2
7664	3	7	20	1	26	2	5	1		3	3	30	3	3		3	3	3	1	5	2	2	2	2	2	2	237	241	34	7	1	1	1	1	1	1	1		1	1	2	1	0	0	1		1	2	2
7665	3	7	21	1	34	3	2	1		1	3	35	4	4		1	3	3	4	9	4	1	7	4	3	1	1075	1079	154	35	3	3	3	3	1	1	1		1	1	2	0	0	1	1		1	2	3
7668	3	7	24	1	30	3	2	1		1	1	35	4	3		1	1	1	1	8	3	2	2	2	1	1	652	656	93	21	2	2	2	2	2	1	1		1	1	2	0	0	1	1		2	2	2
7669	3	7	25	1	30	3	1	1		1	3	34	3	2		1	3	3	1	6	2	2	3	3	2	2	424	428	61	14	2	2	2	2	1	1	1		1	1	2	0	0	1	2		1	2	3
7682	3	7	2	1	33	3	2	5	AWW assistant	1	3	36	4	4		1	3	3	3	7	3	2	3	3	1	1	407	411	58	13	2	2	2	2	1	1	1		1	1	1	0	0	1	2		1	2	2
7688	3	7	8	1	32	3	1	1		3	3	36	4	4		3	3	3	4	6	2	1	4	4	2	1	651	655	93	21	2	2	2	2	1	1	1		1	1	2	0	0	1	2		1	2	2
7689	3	7	9	1	38	4	3	1		3	3	42	5	4		3	3	3	2	21	5	2	7	4	2	1	1578	1582	225	52	3	4	3	4	2	1	2		1	2	2	0	0	1	1		1	2	2
7694	3	7	1	1	29	2	1	1		1	1	34	3	2		1	1	1	1	8	3	2	4	4	3	2	255	259	36	8	1	1	1	1	2	1	2		1	2	1	0	0	1	1		1	2	2
7700	3	7	7	1	23	1	3	1		1	1	28	2	2		1	1	1	4	9	4	2	1	1	1	1	304	308	43	10	1	1	1	1	2	1	1		1	1	2	0	0	1	1		1	2	2
7714	3	7	21	1	25	2	1	1		1	3	27	2	4		1	3	3	1	6	2	2	2	2	2	2	435	439	62	14	2	2	2	2	1	2	2		1	2	2	0	0	1	2		1	2	2
7716	3	7	23	1	22	1	6	1		1	1	25	2	2		1	1	1	3	5	2	2	1	1	2	1	159	163	23	5	1	1	1	1	2	1	1		1	1	2	0	0	1	1		2	2	2
7722	3	7	29	1	24	1	6	1		1	3	32	3	4		1	3	3	2	5	2	2	1	1	2	1	1226	1230	175	40	3	4	3	4	2	1	1		1	1	1	1	0	1	3		1	2	2
7731	3	7	38	1	26	2	1	1		1	1	36	4	2		1	1	1	1	8	3	2	1	1	2	1	968	972	138	32	3	3	3	3	1	1	1		1	1	1	0	0	1	1		2	2	2
7732	3	7	39	1	25	2	2	1		1	3	32	3	4		1	3	3	4	13	5	2	2	2	1	1	263	267	38	8	1	1	1	1	1	1	1		1	1	2	0	0	1	3		1	2	2
7737	3	7	44	1	26	2	3	1		1	3	37	4	2		1	3	3	3	18	5	2	2	2	1	2	627	631	90	20	2	2	2	2	2	1	1		1	1	1	0	0	1	2		1	2	2
7738	3	7	45	1	24	1	2	1		1	3	28	2	2		1	3	3	4	6	2	2	1	1	1	1	577	581	82	19	2	2	2	2	1	1	1		1	1	1	0	0	1	1		1	2	2
7751	3	7	58	1	27	2	1	1		1	1	34	3	2		1	1	1	4	4	1	1	2	2	1	1	243	247	35	8	1	1	1	1	2	1	1		1	1	2	0	0	1	2		2	2	3
7757	3	7	64	1	27	2	3	1		1	3	34	3	4		1	3	3	2	9	4	2	2	2	1	1	1020	1024	146	34	3	3	3	3	2	1	1		1	1	2	0	0	1	1		2	2	2
7760	3	7	67	1	23	1	3	1		1	3	28	2	5	5	1	3	3	3	8	3	2	1	1	1	1	814	818	116	27	3	3	3	3	2	1	1		1	1	2	0	0	1	1		1	2	2
7769	3	7	76	1	32	3	1	1		1	1	37	4	2		1	1	1	4	5	2	1	3	3	3	1	689	693	98	22	2	2	2	2	1	1	1		1	1	1	0	0	1	2		2	2	3
7777	3	7	84	1	29	2	3	1		1	3	34	3	4		1	3	3	1	8	3	2	3	3	1	2	316	320	45	10	1	1	1	1	1	1	1		1	1	1	1	0	1	3		1	2	2
7779	3	7	86	1	21	1	4	1		1	3	24	1	4		1	3	3	1	7	3	2	1	1	3	1	575	579	82	19	2	2	2	2	1	1	1		1	1	2	0	0	1	2		2	2	2
7783	3	7	90	1	24	1	3	1		1	1	28	2	2		1	1	1	3	5	2	2	2	2	2	2	734	738	105	24	3	2	3	2	1	1	1		1	1	2	1	0	1	1		1	2	3
7784	3	7	91	1	30	3	1	1		1	1	34	3	3		1	1	1	4	5	2	1	3	3	2	2	653	657	93	21	2	2	2	2	1	1	1		1	1	2	1	0	0	1		2	2	3
7785	3	7	92	1	22	1	6	1		1	1	28	2	5	5	1	1	1	1	3	1	1	1	1	2	1	407	411	58	13	2	2	2	2	1	1	1		1	1	2	0	0	1	1		2	2	3
7793	3	7	100	1	27	2	2	1		1	3	34	3	3		3	3	3	4	4	1	2	2	2	3	1	363	367	52	12	1	1	2	1	1	1	1		1	1	2	1	0	1	3		2	2	2
7799	3	7	106	1	24	1	1	1		3	3	28	2	2		3	3	3	1	10	4	2	2	2	3	1	167	171	24	5	1	1	1	1	2	1	2		1	2	2	0	0	1	2		1	2	3
7802	3	7	109	1	27	2	6	1		3	3	32	3	3		3	3	3	1	8	3	2	1	1	2	1	384	388	55	12	1	1	2	1	2	1	1		1	1	2	0	0	1	2		1	2	2
7803	3	7	110	1	22	1	6	1		1	3	28	2	5	5	1	3	3	2	5	2	2	1	1	2	1	753	757	108	25	3	3	3	3	1	1	1		1	1	2	1	0	0	1		1	2	2
7804	3	7	111	1	24	1	4	1		1	3	28	2	4		1	3	3	3	11	5	2	1	1	2	1	468	472	67	15	2	2	2	2	1	1	2		1	2	2	1	0	0	1		1	2	2
7806	3	7	113	1	27	2	2	1		1	3	34	3	4		1	3	3	3	5	2	1	3	3	3	2	389	393	56	12	1	1	2	1	2	1	1		1	1	2	1	0	1	1		1	2	3
7808	3	7	115	1	27	2	5	1		1	3	32	3	4		1	3	3	3	4	1	1	2	2	2	1	1450	1454	207	48	3	4	3	4	1	1	1		1	1	1	1	0	0	1		1	2	2
7810	3	7	117	1	23	1	4	1		1	3	28	2	3		1	3	3	2	3	1	1	1	1	2	1	337	341	48	11	1	1	1	1	2	1	1		1	1	2	1	0	0	1		1	2	2
7821	3	7	128	1	25	2	2	1		1	3	28	2	5	5	1	3	3	2	16	5	2	1	1	1	1	173	177	25	5	1	1	1	1	2	1	1		1	1	1	0	1	1	3		1	2	2
7833	3	7	140	1	29	2	1	1		1	1	34	3	5	5	1	1	1	2	7	3	2	3	3	2	1	952	956	136	31	3	3	3	3	1	1	1		1	1	1	0	0	1	2		1	2	2
7835	3	7	142	1	28	2	2	1		1	1	34	3	2		1	1	1	2	5	2	1	3	3	1	1	1205	1209	172	40	3	4	3	4	1	1	1		1	1	1	0	0	1	2		1	2	3
7838	3	7	145	1	36	4	1	1		1	1	40	5	2		1	1	1	2	9	4	1	7	4	1	2	512	516	73	17	2	2	2	2	1	2	2		1	2	2	0	0	1	2		1	2	3
7841	3	7	148	1	28	2	1	1		1	1	32	3	4		1	1	1	2	7	3	2	3	3	1	1	762	766	109	25	3	3	3	3	2	1	1		1	1	1	0	0	1	2		1	2	2
7842	3	7	149	1	34	3	2	1		3	3	37	4	5	5	3	3	3	4	5	2	1	3	3	3	2	234	238	33	7	1	1	1	1	2	1	1		1	1	2	1	0	1	3		2	2	2
7846	3	7	153	1	32	3	1	1		1	3	38	4	4		1	3	3	4	13	5	2	5	4	2	2	368	372	53	12	1	1	2	1	2	1	2		1	2	1	1	0	1	3		1	2	2
7848	3	7	155	1	29	2	2	1		1	3	34	3	4		1	3	3	4	6	2	1	4	4	2	2	373	377	53	12	1	1	2	1	1	2	2		1	2	1	0	0	1	2		1	2	2
7855	3	7	162	1	38	4	1	1		1	1	46	5	2		1	1	1	4	14	5	2	9	4	2	2	175	179	25	5	1	1	1	1	1	1	1		1	1	1	0	0	1	2		1	2	3
7856	3	7	163	1	26	2	1	1		1	1	29	2	2		1	1	1	4	4	1	1	4	4	1	1	90	94	13	3	1	1	1	1	1	99	99		1	99	1	0	0	1	2		1	2	2
7857	3	7	164	1	23	1	4	1		1	1	27	2	5	5	1	1	1	4	5	2	2	1	1	2	1	360	364	51	12	1	1	2	1	1	1	1		1	1	1	1	0	1	3		1	2	3
7882	3	7	19	1	22	1	6	1		1	3	24	1	5	5	1	3	3	3	7	3	2	1	1	3	1	794	798	113	26	3	3	3	3	1	1	1		1	1	2	0	0	1	3		2	2	2
7886	3	7	23	1	30	3	6	5	Gov't teacher	3	3	36	4	5	5	3	3	3	2	12	5	2	4	4	2	1	228	232	33	7	1	1	1	1	1	1	1		1	1	2	1	0	0	1		2	2	2
7890	3	7	27	1	24	1	3	1		1	1	26	2	3		1	1	1	3	4	1	2	1	1	1	1	854	858	122	28	3	3	3	3	2	1	1		1	1	2	1	0	1	3		1	2	3
7893	3	7	30	1	28	2	2	1		1	1	30	3	2		1	1	1	1	11	5	2	1	1	1	1	560	564	80	18	2	2	2	2	2	1	1		1	1	1	1	0	1	1		2	2	2
7917	3	7	55	1	27	2	1	1		1	1	31	3	4		1	1	1	4	5	2	1	3	3	1	2	278	282	40	9	1	1	1	1	2	1	1		1	1	2	1	0	1	2		1	2	2
7927	3	7	65	1	23	1	1	1		1	3	26	2	2		1	3	3	4	4	1	1	2	2	1	2	1121	1125	160	37	3	4	3	4	2	1	2		1	2	2	0	0	1	2		1	2	3
7931	3	7	69	1	26	2	1	1		1	1	28	2	2		1	1	1	2	5	2	1	3	3	1	1	295	299	42	9	1	1	1	1	2	1	1		1	1	2	0	0	1	1		1	2	3
7951	3	7	89	1	24	1	6	1		3	3	27	2	2		3	3	3	2	7	3	2	1	1	2	1	337	341	48	11	1	1	1	1	1	1	1		1	1	2	0	0	1	1		1	2	2
7954	3	7	92	1	32	3	1	1		1	1	37	4	4		1	1	1	1	8	3	1	6	4	1	3	434	438	62	14	2	2	2	2	1	1	2		1	2	1	1	1	1	1		1	2	3
7964	3	7	102	1	23	1	4	1		1	1	26	2	2		1	1	1	2	7	3	2	1	1	3	1	174	178	25	5	1	1	1	1	2	1	1		1	1	2	0	0	1	1		1	2	2
7993	3	7	22	1	30	3	3	1		3	3	35	4	2		3	3	3	3	8	3	1	6	4	1	1	646	650	92	21	2	2	2	2	1	1	1		1	1	2	0	0	1	1		1	1	3
7997	3	7	26	1	26	2	3	1		1	3	32	3	2		1	3	3	3	5	2	1	3	3	1	1	741	745	106	24	3	2	3	2	2	99	99		1	99	2	0	0	1	1		1	1	2
7998	3	7	27	1	28	2	3	1		1	3	32	3	2		1	3	3	3	5	2	1	3	3	1	1	263	267	38	8	1	1	1	1	1	1	1		1	1	2	0	0	1	1		1	1	2
8008	3	7	37	1	24	1	4	1		1	3	26	2	5	5	1	3	3	4	7	3	2	2	2	3	2	343	347	49	11	1	1	1	1	1	1	2		1	2	2	0	0	1	1		1	1	2
8010	3	7	39	1	25	2	1	1		1	3	28	2	3		1	3	3	4	5	2	2	2	2	1	1	976	980	139	32	3	3	3	3	1	1	1		1	1	2	0	0	1	1		2	2	2
8017	3	7	46	1	35	4	5	1		1	3	37	4	3		1	3	3	4	7	3	2	4	4	3	1	936	940	134	31	3	3	3	3	1	1	1		1	1	1	1	0	1	1		1	2	3
8019	3	7	48	1	28	2	4	1		1	3	33	3	5	5	1	3	3	3	5	2	2	2	2	1	1	924	928	132	30	3	3	3	3	2	1	1		1	1	2	0	0	1	1		1	2	2
8021	3	7	50	1	25	2	3	1		1	3	27	2	5	5	1	3	3	4	4	1	1	2	2	3	2	202	206	29	6	1	1	1	1	2	2	2		1	2	2	0	0	1	1		1	2	2
8036	3	7	65	1	27	2	3	1		1	3	30	3	3		1	3	3	4	4	1	1	2	2	2	2	867	871	124	28	3	3	3	3	1	1	1		1	1	2	1	0	1	1		2	2	3
8039	3	7	68	1	26	2	5	1		1	3	28	2	2		1	3	3	4	6	2	2	2	2	3	2	769	773	110	25	3	3	3	3	2	2	2		1	2	2	0	0	1	2		2	2	2
8047	3	7	1	1	28	2	6	1		1	3	32	3	4		1	3	3	2	5	2	2	2	2	3	1	818	822	117	27	3	3	3	3	2	1	1		1	1	2	1	0	1	1		2	2	2
8060	3	7	14	1	34	3	1	1		1	1	36	4	2		1	1	1	3	5	2	1	3	3	1	1	1362	1366	195	45	3	4	3	4	2	1	1		1	1	1	0	0	1	3		2	1	3
8066	3	7	20	1	32	3	1	1		1	3	36	4	4		1	3	3	3	14	5	2	3	3	3	1	601	605	86	20	2	2	2	2	2	1	1		1	1	1	0	0	1	2		1	2	2
8067	3	7	21	1	27	2	1	1		1	3	28	2	2		1	3	3	4	4	1	1	2	2	1	1	304	308	43	10	1	1	1	1	1	1	1		1	1	2	0	0	1	1		1	2	3
8070	3	7	24	1	30	3	1	5	Farming	1	3	32	3	2		1	3	3	2	5	2	1	3	3	3	1	1398	1402	200	46	3	4	3	4	1	1	1		1	1	2	0	0	1	1		1	2	3
8076	3	7	30	1	26	2	2	1		1	3	28	2	5	5	1	3	3	3	5	2	1	3	3	1	2	719	723	103	23	2	2	2	2	1	1	1		1	1	2	0	0	1	1		1	1	2
8080	3	7	34	1	32	3	1	1		1	1	37	4	2		1	1	1	4	7	3	1	5	4	1	2	358	362	51	11	1	1	1	1	1	2	2		1	2	2	0	0	1	1		1	2	2
8090	3	7	44	1	28	2	3	1		1	3	29	2	5	5	1	3	3	3	7	3	2	4	4	3	1	795	799	114	26	3	3	3	3	1	1	1		1	1	2	1	0	1	1		2	2	2
8092	3	7	46	1	25	2	6	1		3	3	26	2	3		3	3	3	4	8	3	2	2	2	1	2	156	160	22	5	1	1	1	1	1	1	1		1	1	2	1	0	1	1		2	2	2
8094	3	7	48	1	30	3	3	1		3	3	33	3	3		3	3	3	3	5	2	1	3	3	2	1	1236	1240	177	41	3	4	3	4	1	1	1		1	1	1	1	0	1	1		1	2	3
8108	3	7	62	1	22	1	5	1		1	1	25	2	2		1	1	1	1	5	2	2	1	1	1	1	495	499	71	16	2	2	2	2	1	1	1		1	1	2	0	0	1	1		1	2	3
8110	3	7	64	1	28	2	2	1		3	3	30	3	3		3	3	3	3	4	1	1	2	2	3	1	1411	1415	202	47	3	4	3	4	1	1	1		1	1	2	0	0	1	3		1	2	3
8113	3	7	67	1	30	3	1	1		1	3	32	3	2		1	3	3	4	10	4	2	5	4	1	1	300	304	43	10	1	1	1	1	1	1	1		1	1	2	0	0	1	1		1	2	2
8121	3	7	4	1	27	2	6	1		1	3	30	3	5	5	1	3	3	2	3	1	1	1	1	2	1	1700	1704	243	56	3	4	3	4	2	1	1		1	1	2	1	0	0	1		2	2	2
8122	3	7	5	1	26	2	2	1		3	3	28	2	3		3	3	3	3	8	3	2	2	2	2	2	971	975	139	32	3	3	3	3	1	1	1		1	1	2	1	0	1	1		2	2	2
8128	3	7	11	1	28	2	2	1		1	3	30	3	2		1	3	3	3	8	3	2	3	3	3	2	487	491	70	16	2	2	2	2	2	1	1		1	1	1	1	0	0	1		1	2	3
8132	3	7	15	1	28	2	3	1		1	3	30	3	5	5	1	3	3	2	5	2	1	3	3	3	2	134	138	19	4	1	1	1	1	2	2	2		1	2	2	0	0	1	1		1	1	2
8141	3	7	24	1	28	2	1	1		1	1	30	3	2		1	1	1	3	3	1	1	1	1	1	1	628	632	90	20	2	2	2	2	1	1	1		1	1	2	0	0	1	1		1	1	2
8142	3	7	25	1	30	3	1	1		1	1	35	4	2		1	1	1	1	6	2	1	4	4	3	1	1520	1524	217	50	3	4	3	4	1	1	1		1	1	2	1	0	1	1		1	1	3
8146	3	7	29	1	32	3	1	1		1	3	35	4	2		1	3	3	4	7	3	1	5	4	1	2	149	153	21	4	1	1	1	1	2	1	1		1	1	2	0	0	1	2		1	2	2
8147	3	7	30	1	30	3	1	1		1	3	35	4	2		1	3	3	4	7	3	2	4	4	3	2	295	299	42	9	1	1	1	1	1	1	2		1	2	2	0	0	1	2		2	2	2
8157	3	7	40	1	26	2	2	1		1	3	30	3	5	5	1	3		2	10	4	2	3	3	3	2	767	771	110	25	3	3	3	3	1	1	2		1	2	1	0	0	1	1		1	2	2
8158	3	7	41	1	30	3	3	1		1	3	33	3	2		1	3	3	3	7	3	2	3	3	3	2	288	292	41	9	1	1	1	1	2	1	2		1	2	2	0	0	1	1		1	2	2
8170	3	7	53	1	26	2	1	1		1	1	28	2	2		1	1	1	4	4	1	1	2	2	1	1	502	506	72	16	2	2	2	2	1	1	1		1	1	2	0	0	1	2		1	2	2
8171	3	7	54	1	33	3	5	1		1	1	35	4	2		1	1	1	3	4	1	1	2	2	1	1	551	555	79	18	2	2	2	2	1	1	1		1	1	2	0	0	1	1		1	2	3
8183	3	7	66	1	26	2	1	1		1	3	30	3	2		1	3	3	4	9	4	2	2	2	2	2	257	261	37	8	1	1	1	1	2	1	1		1	1	2	1	0	1	1		1	1	2
8184	3	7	67	1	30	3	1	1		1	1	32	3	2		1	1	1	1	6	2	1	4	4	3	2	662	666	95	22	2	2	2	2	1	1	1		1	1	1	0	0	1	1		1	1	2
8186	3	7	69	1	28	2	1	1		1	3	31	3	4		1	3	3	3	8	3	1	6	4	2	2	959	963	137	31	3	3	3	3	1	1	2		1	2	1	1	0	1	1		1	1	2
8214	3	7	97	1	32	3	1	1		1	3	35	4	2		1	3	3	2	6	2	1	4	4	3	1	890	894	127	29	3	3	3	3	2	1	1		1	1	2	0	0	1	2		1	1	2
8222	3	7	105	1	26	2	1	1		1	3	28	2	4		1	3	3	4	4	1	1	2	2	1	2	760	764	109	25	3	3	3	3	2	1	2		1	2	1	1	0	1	1		1	2	3
8223	3	7	106	1	25	2	5	1		1	3	28	2	2		1	3	3	3	8	3	2	2	2	3	2	257	261	37	8	1	1	1	1	1	1	1		1	1	1	0	0	1	2		1	2	2
8224	3	7	107	1	28	2	1	1		1	1	30	3	2		1	1	1	2	5	2	1	3	3	1	1	606	610	87	20	2	2	2	2	1	1	1		1	1	2	0	0	1	2		1	2	2
8237	3	7	120	1	28	2	1	1		1	1	30	3	2		1	1	1	4	5	2	1	3	3	3	2	602	606	86	20	2	2	2	2	2	1	1		1	1	2	0	0	1	1		1	1	2
8238	3	7	121	1	30	3	1	1		1	3	32	3	3		1	3	3	2	9	4	2	2	2	3	1	1536	1540	219	51	3	4	3	4	2	1	1		1	1	1	0	0	1	1		1	1	2
8246	3	7	129	1	26	2	3	1		1	3	30	3	5	5	1	3	3	4	5	2	1	3	3	2	2	199	203	28	6	1	1	1	1	1	1	1		1	1	2	1	0	1	3		1	1	2
8247	3	7	130	1	30	3	1	1		1	3	32	3	5	5	1	3	3	4	7	3	1	5	4	1	2	584	588	83	19	2	2	2	2	1	1	1		1	1	1	1	0	1	1		1	1	2
8248	3	7	131	1	28	2	1	1		1	1	32	3	2		1	1	1	1	6	2	1	4	4	3	2	306	310	44	10	1	1	1	1	2	1	1		1	1	2	0	0		1		1	1	3
8268	3	7	151	1	40	5	1	1		1	1	50	5	4		1	1	1	4	7	3	1	5	4	3	1	389	393	56	12	1	1	2	1	1	1	1		1	1	2	0	0	1	2		1	1	2
8311	3	7	5	1	26	2	2	1		1	3	30	3	2		1	3	3	4	5	2	1	3	3	2	1	1594	1598	228	53	3	4	3	4	1	1	1		1	1	2	0	0	1	2		2	1	3
8335	3	7	31	1	27	2	2	1		1	3	30	3	4		1	3	3	2	15	5	2	3	3	1	2	1128	1132	161	37	3	4	3	4	2	1	2		1	2	2	0	0	1	1		1	2	2
8340	3	7	36	1	35	4	1	1		1	3	40	5	2		1	3	3	2	10	4	2	7	4	1	2	718	722	103	23	2	2	2	2	1	1	1		1	1	1	0	0	1	2		1	2	2
8396	3	7	92	1	26	2	5	1		1	1	29	2	5	5	1	1	1	2	7	3	2	2	2	3	1	411	415	59	13	2	2	2	2	1	1	1		1	1	2	0	0	1	1		1	2	2
8403	3	7	99	1	31	3	1	1		1	3	33	3	2		1	3	3	2	6	2	1	4	4	1	1	606	610	87	20	2	2	2	2	2	1	1		1	1	2	0	0	1	2		2	2	2
8404	3	7	100	1	29	2	1	1		1	1	32	3	2		1	1	1	2	7	3	2	4	4	1	2	493	497	70	16	2	2	2	2	2	1	1		1	1	2	0	0	1	1		1	2	2
8406	3	7	102	1	28	2	2	1		1	3	30	3	3		1	3	3	2	5	2	1	3	3	2	2	784	788	112	26	3	3	3	3	1	1	1		1	1	2	1	0	1	1		1	2	3
8418	3	7	115	1	26	2	3	1		1	3	28	2	2		1	3	3	4	8	3	2	2	2	1	2	341	345	49	11	1	1	1	1	2	1	2		1	2	2	0	0	1	2		2	2	2
8428	3	7	126	1	24	1	4	1		1	1	26	2	4		1	1	1	1	5	2	2	1	1	3	1	1084	1088	155	36	3	3	3	3	2	1	1		1	1	1	1	0	1	1		2	2	2
8429	3	7	127	1	30	3	6	1		1	1	32	3	2		1	1	1	3	5	2	1	1	1	1	1	986	990	141	32	3	3	3	3	2	1	1		1	1	1	1	0	0	1		1	2	3
8430	3	7	128	1	24	1	3	1		1	1	25	2	2		1	1	1	3	5	2	2	1	1	2	1	390	394	56	13	2	2	2	2	1	1	1		1	1	2	1	0	1	1		1	2	2
8432	3	7	130	1	37	4	1	1		1	1	40	5	4		1	1	1	3	6	2	1	4	4	3	1	422	426	60	14	2	2	2	2	1	1	1		1	1	1	0	0	1	1		2	2	3
8436	3	7	134	1	30	3	2	1		3	3	35	4	4		3	3	3	2	7	3	2	3	3	3	1	1071	1075	153	35	3	3	3	3	1	1	1		1	1	2	0	1	0	1		1	2	3
8449	3	7	147	1	27	2	4	1		1	3	30	3	4		1	3	3	4	5	2	1	3	3	2	1	619	623	88	20	2	2	2	2	1	1	1		1	1	1	1	0	0	1		1	2	3
8452	3	7	150	1	30	3	1	1		3	3	35	4	4		3	3	3	2	6	2	1	4	4	3	2	492	496	70	16	2	2	2	2	2	1	1		1	1	2	1	0	1	1		1	1	2
8460	3	7	158	1	28	2	1	1		1	1	30	3	2		1	1	1	4	5	2	1	3	3	1	2	374	378	53	12	1	1	2	1	2	1	1		1	1	1	0	0	1	2		2	1	2
8466	3	7	164	1	32	3	1	1		1	3	35	4	3		1	3	3	2	6	2	2	3	3	3	1	1293	1297	185	43	3	4	3	4	1	1	1		1	1	2	1	0	0	1		1	2	3
8467	3	7	165	1	25	2	3	1		1	3	28	2	4		1	3	3	3	6	2	2	2	2	2	1	1436	1440	205	47	3	4	3	4	1	1	1		1	1	1	1	0	0	1		1	2	3
8468	3	7	166	1	30	3	2	1		3	3	35	4	3		3	3	3	4	5	2	1	3	3	1	1	788	792	113	26	3	3	3	3	2	1	1		1	1	2	1	0	1	1		2	2	1
8470	3	7	168	1	30	3	1	1		3	3	35	4	5	5	3	3	3	4	5	2	2	3	3	3	3	572	576	82	19	2	2	2	2	1	1	1		1	1	2	1	0	1	3		1	2	2
8480	3	7	178	1	25	2	2	5	Farmer	1	3	26	2	5	5	1	3	3	2	5	2	2	1	1	1	1	803	807	115	26	3	3	3	3	1	1	1		1	1	2	0	0	1	1		1	1	2
8488	3	7	186	1	25	2	6	1		1	3	30	3	4		1	3	3	2	6	2	2	2	2	3	2	196	200	28	6	1	1	1	1	1	1	1		1	1	2	1	0	1	1		1	2	2
8491	3	7	189	1	28	2	1	1		1	1	32	3	2		1	1	1	4	4	1	1	2	2	2	2	90	94	13	3	1	1	1	1	2	2	2		1	2	1	0	0	1	1		2	1	2
8496	3	7	194	1	26	2	1	1		1	1	28	2	2		1	1	1	4	7	3	2	3	3	3	2	552	556	79	18	2	2	2	2	2	1	1		1	1	2	1	0	1	3		2	1	2
8501	3	7	199	1	21	1	1	1		1	3	25	2	3		1	3	3	3	5	2	2	1	1	3	1	182	186	26	6	1	1	1	1	2	1	1		1	1	1	0	0	1	1		1	2	2
8507	3	7	205	1	25	2	3	1		1	1	27	2	4		1	1	1	4	5	2	2	1	1	2	1	995	999	142	33	3	3	3	3	1	1	1		1	1	1	1	0	0	1		2	2	3
8515	3	7	213	1	26	2	1	1		3	3	30	3	4		3	3	3	1	4	1	1	2	2	2	2	809	813	116	26	3	3	3	3	1	1	2		1	2	2	1	0	0	1		2	2	3
8519	3	7	217	1	20	1	1	1		1	1	22	1	3		1	1	1	4	14	5	2	1	1	1	1	357	361	51	11	1	1	1	1	2	1	1		1	1	2	0	0	1	2		2	2	2
8529	3	7	7	1	30	3	1	1		1	1	40	5	2		1	1	1	1	5	2	2	2	2	3	1	1267	1271	181	42	3	4	3	4	2	1	1		1	1	2	0	0	1	2		2	2	2
8534	3	7	16	1	28	2	6	5	Motivator in government school	1	3	34	3	3		1	3	3	2	5	2	2	4	4	2	1	858	862	123	28	3	3	3	3	2	2	2		1	2	2	1	0	1	1		2	1	2
8535	3	7	17	1	25	2	1	1		1	3	28	2	3		1	3	3	4	9	4	2	2	2	3	2	311	315	44	10	1	1	1	1	1	1	1		1	1	1	0	0	1	2		2	1	2
8536	3	7	18	1	33	3	1	1		1	3	35	4	2		1	3	3	3	7	3	1	5	4	1	3	434	438	62	14	2	2	2	2	1	1	1		1	1	1	0	0	1	1		2	1	3
8542	3	7	25	1	30	3	3	1		1	3	32	3	4		1	3	3	3	17	5	2	4	4	3	2	672	676	96	22	2	2	2	2	1	1	1		1	1	2	1	0	1	1		2	2	2
8545	3	7	28	1	27	2	2	1		1	3	32	3	4		1	3	3	2	8	3	2	2	2	2	1	786	790	112	26	3	3	3	3	1	2	2		1	2	1	1	0	1	2		2	2	2
8552	3	7	36	1	25	2	6	1		1	3	28	2	5	5	1	3	3	3	4	1	2	1	1	3	1	547	551	78	18	2	2	2	2	1	1	1		1	1	2	0	0	1	1		2	2	3
8563	3	7	48	1	25	2	3	1		1	3	28	2	4		1	3	3	1	16	5	2	2	2	1	1	427	431	61	14	2	2	2	2	1	1	1		1	1	1	0	0	1	1		2	2	2
8567	3	7	52	1	23	1	3	1		1	3	37	4	2		1	3	3	4	14	5	2	2	2	3	2	427	431	61	14	2	2	2	2	1	1	2		1	2	2	1	0	1	1		2	2	2
8569	3	7	54	1	23	1	2	1		1	3	25	2	3		1	3	3	3	8	3	2	2	2	2	1	727	731	104	24	3	2	3	2	2	2	2		1	2	2	0	0	1	1		2	2	2
8571	3	7	63	1	25	2	4	1		1	1	28	2	3		1	1	1	1	10	4	2	1	1	2	1	1148	1152	164	38	3	4	3	4	2	1	1		1	1	2	1	0	0	1		2	2	3
8578	3	7	72	1	25	2	1	1		1	1	28	2	3		1	1	1	3	3	1	1	1	1	1	1	599	603	86	19	2	2	2	2	1	1	1		1	1	2	0	0	1	1		2	2	3
8583	3	7	77	1	30	3	1	1		1	3	32	3	5	5	1	3	3	3	5	2	1	3	3	3	2	438	442	63	14	2	2	2	2	2	1	1		1	1	2	0	0	1	1		2	2	2
8588	3	7	82	1	35	4	2	1		1	3	38	4	5	5	1	3	3	2	15	5	2	7	4	3	1	1799	1803	257	59	3	4	3	4	1	1	1		1	1	2	0	0	1	1		1	2	2
8592	3	7	86	1	32	3	4	1		3	1	40	5	4		3	1	1	2	6	2	1	4	4	3	2	680	684	97	22	2	2	2	2	2	1	1		1	1	2	0	0	1	1		1	2	2
8593	3	7	87	1	33	3	1	1		3	1	35	4	4		3	1	1	2	18	5	2	4	4	3	2	902	906	129	30	3	3	3	1	2	99	1		1	1	2	0	0	1	1		2	2	2
8596	3	7	90	1	24		6	1		1	3	25	2	5	5	1	3	3	4	6	2	2	1	1	3	1	792	796	113	26	3	3	3	3	2	1	1		1	1	2	1	0	1	3		1	2	2
8598	3	7	92	1	25	2	6	1		1	1	27	2	4		1	1	1	3	6	2	2	1	1	2	1	1339	1343	191	44	3	4	3	4	1	1	1		1	1	2	1	0	1	3		1	2	2
8599	3	7	93	1	26	2	5	1		1	1	28	2	4		1	1	1	1	10	4	2	2	2	3	2	162	166	23	5	1	1	1	1	1	99	2		1	2	2	1	0	1	3		1	2	3
8602	3	7	96	1	25	2	2	1		1	1	28	2	2		1	1	1	4	4	1	1	2	2	1	1	1243	1247	178	41	3	4	3	4	1	1	1		1	1	1	0	0	1	1		2	2	3
8603	3	7	97	1	24	1	6	1		1	1	38	4	3		1	1	1	4	5	2	1	3	3	2	2	551	555	79	18	2	2	2	2	1	1	1		1	1	2	1	0	0	1		1	2	3
8606	3	7	1	1	28	2	1	1		1	1	30	3	3		1	1	1	3	8	3	2	2	2	2	1	703	707	100	23	2	2	2	2	2	1	1		1	1	2	1	0	1	1		1	1	3
8607	3	7	2	1	28	2	1	1		1	1	30	3	2		1	1	1	3	8	3	2	2	2	2	1	1382	1386	197	46	3	4	3	4	2	1	1		1	1	2	1	0	1	1		1	1	3
8608	3	7	3	1	22	1	6	1		1	3	24	1	3		1	3	3	3	10	4	2	1	1	3	1	152	156	22	5	1	1	1	1	1	1	1		1	1	2	1	0	1	1		2	1	3
8610	3	7	5	1	32	3	1	1		1	3	35	4	4		1	3	3	4	6	2	1	4	4	2	2	558	562	80	18	2	2	2	2	1	1	1		1	1	2	0	0	1	1		1	1	2
8612	3	7	7	1	32	3	1	1		1	1	35	4	3		1	1	1	3	6	2	1	4	4	3	2	400	404	57	13	2	2	2	2	1	1	2		1	2	1	1	0	1	3		2	1	3
8614	3	7	9	1	26	2	1	1		1	3	30	3	3		1	3	3	3	4	1	1	2	2	3	2	1107	1111	158	36	3	3	3	3	1	1	1		1	1	2	0	0	1	2		1	1	3
8615	3	7	10	1	25	2	1	1		1	3	28	2	4		1	3	3	4	4	1	1	2	2	3	1	306	310	44	10	1	1	1	1	1	1	1		1	1	1	0	0	1	1		1	2	3
8616	3	7	11	1	21	1	3	1		1	3	23	1	3		1	3	3	2	7	3	2	1	1	3	1	231	235	33	7	1	1	1	1	1	1	1		1	1	2	1	0	1	3		1	2	2
8625	3	7	20	1	28	2	6	1		1	3	31	3	4		1	3	3	3	9	4	2	2	2	1	2	617	621	88	20	2	2	2	2	2	1	1		1	1	2	0	0	1	1		1	1	2
8629	3	7	24	1	28	2	6	1		1	1	30	3	2		1	1	1	1	8	3	2	1	1	3	1	95	99	14	3	1	1	1	1	2	1	1		1	1	2	0	0	1	1		1	2	2
8630	3	7	25	1	27	2	2	1		1	3	30	3	3		1	3	3	1	6	2	2	2	2	3	2	1199	1203	171	39	3	4	3	4	2	1	2		1	2	2	0	0	1	2		2	2	2
8637	3	7	32	1	25	2	2	1		1	1	28	2	2		1	1	1	3	12	5	2	2	2	1	2	609	613	87	20	2	2	2	2	2	1	1		1	1	2	0	0	1	1		1	2	2
8639	3	7	34	1	30	3	2	1		1	3	32	3	4		1	3	3	4	5	2	1	3	3	1	3	680	684	97	22	2	2	2	2	2	1	1		1	1	1	0	0	1	1		1	2	3
8642	3	7	37	1	25	2	2	1		1	3	28	2	5	5	1	3	3	3	8	3	2	2	2	1	2	1144	1148	163	38	3	4	3	4	1	99	2		1	2	2	0	0	1	1		2	2	2
8644	3	7	39	1	30	3	1	1		1	1	33	3	2		1	1	1	4	5	2	1	3	3	1	1	1637	1641	234	54	3	4	3	4	1	1	1		1	1	2	0	0	1	2		2	2	2
8645	3	7	40	1	30	3	1	1		1	3	33	3	5	5	1	3	3	4	4	1	1	2	2	2	1	940	944	134	31	3	3	3	3	2	1	1		1	1	1	0	0	1	1		2	2	3
8654	3	7	49	1	22	1	2	1		1	3	25	2	2		1	3	3	2	7	3	2	1	1	3	1	559	563	80	18	2	2	2	2	2	1	1		1	1	1	0	0	1	1		2	2	2
8655	3	7	50	1	26	2	3	1		3	3	29	2	5	5	3	3	3	4	4	1	1	2	2	1	2	277	281	40	9	1	1	1	1	1	2	1		1	1	2	0	0	1	2		1	2	3
8657	3	7	52	1	32	3	4	1		1	3	34	3	4		1	3	3	2	6	2	1	4	4	1	1	1351	1355	193	45	3	4	3	4	1	1	1		1	1	1	0	0	1	1		1	2	2
8692	3	7	29	1	25	2	1	1		1	1	27	2	4		1	1	1	4	4	1	1	2	2	1	1	922	926	132	30	3	3	3	3	1	1	1		1	1	2	0	0	1	1		2	1	3
8700	3	7	37	1	27	2	3	1		1	3	29	2	4		1	3	3	1	12	5	2	2	2	2	2	192	196	27	6	1	1	1	1	1	1	1		1	1	1	1	0	1	2		2	2	2
8703	3	7	40	1	27	2	4	1		1	3	30	3	4		1	3	3	1	7	3	2	2	2	3	1	630	634	90	21	2	2	2	2	1	1	1		1	1	1	0	0	1	1		2	2	2
8704	3	7	41	1	27	2	1	1		1	1	30	3	3		1	1	1	1	8	3	2	2	2	1	1	671	675	96	22	2	2	2	2	1	1	1		1	1	1	0	0	1	1		2	2	2
8715	3	7	52	1	30	3	1	1		1	3	32	3	2		1	3	3	4	4	1	1	2	2	1	1	252	256	36	8	1	1	1	1	1	1	1		1	1	2	0	0	1	2		2	1	3
8716	3	7	53	1	28	2	6	1		1	3	33	3	4		1	3	3	2	11	5	2	3	3	2	1	1493	1497	213	49	3	4	3	4	1	1	1		1	1	1	1	0	1	1		2	1	2
8717	3	7	54	1	28	2	6	1		1	3	33	3	4		1	3	3	2	11	5	1	3	3	2	1	1493	1497	213	49	3	4	3	4	1	1	1		1	1	1	1	0	1	1		1	1	2
8735	3	7	72	1	32	3	2	1		1	3	35	4	2		1	3	3	3	4	1	1	2	2	1	1	1471	1475	210	49	3	4	3	4	2	1	1		1	1	2	0	0	1	1		2	2	3
8738	3	7	75	1	25	2	1	1		3	3	30	3	2		3	3	3	4	3	1	1	1	1	1	1	364	368	52	12	1	1	2	1	1	1	1		1	1	2	0	0	1	1		1	2	3
8748	3	7	7	1	30	3	1	1		1	3	35	4	3		1	3	3	4	3	1	1	3	3	2	2	106	110	15	3	1	1	1	1	2	2	2		1	2	2	1	0	0	1		2	1	3
8752	3	7	1	1	29	2	4	1		1	1	32	3	2		1	1	1	3	5	2	1	3	3	1	2	202	206	29	6	1	1	1	1	1	1	1		1	1	1	0	0	1	1		1	2	3
8755	3	7	4	1	31	3	1	1		3	3	35	4	2		2	3	3	1	7	3	2	3	3	1	1	690	694	99	23	2	2	2	2	2	1	1		1	1	2	0	0	1	1		1	2	2
8763	3	7	13	1	31	3	3	1		1	3	34	3	4		1	3	3	2	10	4	2	3	3	2	1	1794	1798	256	59	3	4	3	4	1	1	1		1	1	2	1	0	1	3		1	2	3
8769	3	7	19	1	26	2	6	1		1	3	28	2	5	5	1	3	3	4	7	3	2	2	2	2	2	204	208	29	6	1	1	1	1	1	1	2		1	2	2	1	0	1	1		2	2	3
8770	3	7	20	1	25	2	5	1		1	3	27	2	2		1	3	3	4	4	1	1	2	2	1	1	475	479	68	15	2	2	2	2	2	1	1		1	1	2	0	0	1	1		2	99	3
8778	3	7	28	1	27	2	5	1		1	1	30	3	3		1	1	1	1	7	3	2	2	2	3	1	469	473	67	15	2	2	2	2	2	1	1		1	1	2	0	0	1	1		1	1	2
8789	3	7	39	1	30	3	5	1		1	3	32	3	3		1	3	3	4	15	5	2	3	3	1	2	143	147	20	4	1	1	1	1	2	1	1		1	1	2	0	0	1	1		2	2	2
8800	3	7	50	1	35	4	1	1		1	3	38	4	3		1	3	3	4	6	2	1	4	4	2	2	726	730	104	24	3	2	3	2	2	1	1		1	1	2	0	0	1	1		2	2	2
8801	3	7	51	1	28	2	5	1		1	3	30	3	4		1	3	3	1	11	5	2	2	2	3	2	274	278	39	9	1	1	1	1	1	1	1		1	1	2	1	0	1	3		2	2	2
8826	3	7	76	1	28	2	1	1		3	3	32	3	3		3	3	3	2	8	3	2	5	4	3	1	736	740	105	24	3	2	3	2	2	1	1		1	1	2	1	0	1	1		1	2	3
8831	3	7	82	1	31	3	1	1		3	3	33	3	2		3	3	3	4	6	2	1	4	4	2	2	499	503	71	16	2	2	2	2	1	1	2		1	2	1	0	0	1	2		2	1	2
8832	3	7	83	1	33	3	1	1		3	3	35	4	2		3	3	3	3	6	2	1	4	4	1	2	257	261	37	8	1	1	1	1	1	1	1		1	1	1	1	0	1	2		1	1	3
8834	3	7	85	1	26	2	2	1		1	1	28	2	2		1	1	1	4	3	1	1	1	1	1	1	1004	1008	143	33	3	3	3	3	2	1	1		1	1	2	0	0	1	2		1	1	3
8842	3	7	93	1	31	3	1	1		1	1	33	3	2		1	1	1	4	6	2	1	4	4	3	2	258	262	37	8	1	1	1	1	1	1	1		1	1	1	0	0	1	1		1	2	3
8847	3	7	98	1	35	4	1	1		3	3	37	4	3		3	3	3	4	7	3	1	5	4	1	2	681	685	97	22	2	2	2	2	2	1	1		1	1	2	1	0	1	1		1	2	2
8853	3	7	105	1	27	2	1	1		1	3	28	2	3		1	3	3	2	6	2	1	4	4	1	1	777	781	111	25	3	3	3	3	2	1	1		1	1	2	0	0	1	1		1	1	3
8862	3	7	114	1	28	2	1	1		1	3	30	3	2		1	3	3	4	5	2	1	3	3	1	1	796	800	114	26	3	3	3	3	1	1	1		1	1	1	0	0	1	1		2	1	2
8863	3	7	115	1	28	2	2	1		1	3	30	3	4		1	3	3	2	6	2	2	3	3	2	1	1261	1265	180	42	3	4	3	4	1	1	1		1	1	2	0	0	1	1		1	2	3
8870	3	7	122	1	30	3	1	1		1	1	33	3	2		1	1	1	3	10	4	2	3	3	3	2	505	509	72	16	2	2	2	2	2	1	1		1	1	1	0	0	1	1		1	2	2
8871	3	7	123	1	28	2	1	1		1	3	30	3	4		1	3	3	3	7	3	2	7	4	3	1	170	174	24	5	1	1	1	1	1	1	1		1	1	1	0	0	1	2		1	2	2
8879	3	7	132	1	27	2	2	1		3	3	30	3	5	5	3	3	3	2	8	3	2	2	2	1	2	563	567	80	18	2	2	2	2	1	1	2		1	2	2	1	0	1	1		1	1	2
8888	3	7	141	1	23	1	2	1		1	3	28	2	5	5	1	3	3	1	5	2	2	1	1	3	1	943	947	135	31	3	3	3	3	1	1	1		1	1	1	0	0	1	1		1	1	2
8890	3	7	143	1	32	3	1	1		1	1	35	4	2		1	1	1	4	9	4	1	7	4	1	2	385	389	55	12	1	1	2	1	1	1	2		1	2	2	0	0	1	1		1	1	2
8899	3	7	152	1	30	3	1	1		1	1	32	3	2		1	1	1	4	4	1	1	2	2	1	1	760	764	109	25	3	3	3	3	1	1	1		1	1	1	0	0	1	1		2	1	2
8900	3	7	153	1	28	2	2	1		1	3	30	3	3		1	3	3	4	8	3	2	2	2	2	2	296	300	42	9	1	1	1	1	1	1	2		1	2	2	0	0	1	1		1	1	2
8907	3	7	160	1	28	2	1	1		1	1	30	3	5	5	1	1	1	3	4	1	1	2	2	2	2	109	113	16	3	1	1	1	1	1	1	1		1	1	2	1	0	1	1		1	2	2
8917	3	7	170	1	19	1	5	1		1	3	24	1	4		1	3	3	2	8	3	2	1	1	2	1	161	165	23	5	1	1	1	1	1	1	1		1	1	1	1	0	1	1		1	2	3
8918	3	7	171	1	27	2	2	1		3	1	30	3	2		3	1	1	2	4	1	1	2	2	2	2	278	282	40	9	1	1	1	1	2	1	1		1	1	2	0	1	0	1		2	2	3
8938	3	8	9	1	29		2	1		1	1	34	3	2	4		1	1	4	7	3	1	5	4	1	2	180		25.7143	6	1	1	1	1	2	1	1		1	1	1	0	0	1	2		2	2	3
8939	3	8	10	1	32	3	1	1		1	3	37	4	2	4		1	3	1	6	2	1	4	4	1	2	374		53.4286	12	1	1	2	1	1	1	1		1	1	2	1	0	1	3		2	2	2
8940	3	8	11	1	36	4	1	1		1	3	41	5	3	4		1	3	4	12	5	2	6	4	3	1	764		109.143	25	3	3	3	3	1	1	1		1	1	2	0	0	1	3		1	2	2
8942	3	8	13	1	27	2	3	1		1	3	32	3	2	4		1	3	2	7	3	2	3	3	3	2	367		52.4286	12	1	1	2	1	1	1	1		1	1	1	1	0	1	3		1	2	2
8945	3	8	16	1	25	2	2	1		1	3	29	2	4	4		1	3	4	6	2	2	2	2	1	2	418		59.7143	13	2	2	2	2	1	1	1		1	1	2	1	0	1	3		1	1	2
8946	3	8	17	1	34	3	1	1		1	3	38	4	1	4		1	3	4	9	4	2	5	4	3	1	850		121.429	28	3	3	3	3	1	1	1		1	1	1	0	0	1	3		1	1	2
8950	3	8	21	1	29	2	3	1		1	3	34	3	3	5	Driver	1	3	4	6	2	1	4	4	1	2	144		20.5714	4	1	1	1	1	2	1	2		1	2	1	0	0	1	1		1	2	2
8951	3	8	22	1	23	1	3	1		1	3	32	3	2	5	Driver	1	3	4	3	1	1	1	1	1	1	128		18.2857	4	1	1	1	1	1	1	1		1	1	2	0	0	1	1		1	2	3
8952	3	8	23	1	30	3	1	1		1	3	34	3	3	5	Driver	1	3	4	4	1	1	2	2	1	1	219		31.2857	7	1	1	1	1	1	1	1		1	1	2	0	0	1	2		1	2	3
8960	3	8	31	1	30	3	1	1		1	3	36	4	4	4		1	3	4	6	2	1	4	4	3	3	239		34.1429	7	1	1	1	1	1	1	1		1	1	2	1	0	1	3		1	2	2
8961	3	8	32	1	26	2	1	1		3	3	32	3	4	4		3	3	2	5	2	1	3	3	2	2	784		112	26	3	3	3	3	2	1	1		1	1	2	0	0	1	2		1	2	2
8967	3	8	38	1	30	3	1	1		1	1	35	4	2	2		1	1	4	6	2	1	4	4	1	1	1142		163.143	38	3	4	3	4	1	1	1		1	1	1	1	0	1	3		1	1	3
8969	3	8	40	1	28	2	1	1		1	1	34	3	1	2		1	1	4	4	1	1	2	2	1	2	994		142	33	3	3	3	3	2	2	2		1	2	2	1	0	1	3		1	1	2
8971	3	8	42	1	32	3	1	1		1	1	36	4	1	4		1	1	4	6	2	1	4	4	3	1	504		72	16	2	2	2	2	2	1	1		1	1	2	1	0	1	3		1	1	2
8981	3	8	52	1	26	2	1	1		1	3	30	3	1	2		1	3	4	7	3	2	1	1	1	1	122		17.4286	4	1	1	1	1	2	1	1		1	1	2	0	0	1	2		1	2	2
8983	3	8	54	1	32	3	1	1		1	3	38	4	1	4		1	3	3	6	2	1	4	4	1	1	1142		163.143	38	3	4	3	4	2	1	1		1	1	1	0	0	1	2		2	2	2
8984	3	8	55	1	26	2	1	1		1	3	30	3	2	4		1	3	1	4	1	1	2	2	2	2	539		77	17	2	2	2	2	1	1	1		1	1	1	0	0	1	2		2	2	2
8988	3	8	59	1	21	1	5	1		1	3	26	2	6	4		1	3	3	3	1	1	1	1	3	1	85		12.1429	2	1	1	1	1	1	1	1		1	1	1	0	0	1	2		2	2	2
8999	3	8	70	1	30	3	1	1		1	3	34	3	1	4		1	3	4	6	2	1	4	4	1	2	326		46.5714	10	1	1	1	1	1	1	1		1	1	2	0	0	1	3		1	2	2
9000	3	8	71	1	21	1	1	1		1	3	27	2	2	1		1	3	4	3	1	1	1	1	1	1	606		86.5714	20	2	2	2	2	2	1	1		1	1	2	0	0	1	3		2	2	2
9003	3	8	74	1	24	1	2	1		1	3	32	3	2	4		1	3	2	8	3	2	2	2	1	2	668		95.4286	22	2	2	2	2	2	1	1		1	1	2	1	0	1	3		2	2	2
9008	3	8	79	1	23	1	5	1		1	3	57	5	5	4		1	3	2	13	5	2	1	1	3	1	814		116.286	27	3	3	3	3	2	1	1		1	1	1	1	0	1	3		1	2	2
9013	3	8	84	1	31	3	1	1		1	3	35	4	2	4		1	3	4	4	1	1	2	2	1	1	155		22.1429	5	1	1	1	1	2	1	1		1	1	1	0	0	1	2		1	2	2
9014	3	8	85	1	34	3	1	1		1	3	40	5	1	4		1	3	4	8	3	2	4	4	1	2	162		23.1429	5	1	1	1	1	1	1	1		1	1	1	1	0	1	3		1	2	2
9015	3	8	86	1	23	1	1	1		1	3	24	1	1	4		1	3	4	5	2	2	1	1	1	1	90		12.8571	3	1	1	1	1	1	1	1		1	1	2	0	0	1	2		1	2	2
9021	3	8	92	1	26	2	6	1		1	1	28	2	4	4		1	1	2	11	5	2	1	1	3	1	861		123	28	3	3	3	3	2	1	1		1	1	1	1	0	1	3		1	2	2
9027	3	8	98	1	27	2	2	1		3	3	32	3	5	5	pvt job	3	3	2	9	4	2	3	3	2	1	1027		146.714	34	3	3	3	3	2	1	1		1	1	2	1	0	1	3		1	2	3
9029	3	8	100	1	26	2	1	1		1	3	30	3	1	3		1	3	4	5	2	1	3	3	3	1	243		34.7143	8	1	1	1	1	2	1	1		1	1	2	0	0	1	2		2	2	2
9030	3	8	101	1	27	2	2	1		1	3	32	3	3	3		1	3	2	3	1	1	1	1	1	1	577		82.4286	19	2	2	2	2	2	1	1		1	1	2	0	0	1	2		2	2	2
9037	3	8	108	1	32	3	1	1		1	3	42	5	2	4		1	3	2	5	2	1	3	3	1	2	138		19.7143	4	1	1	1	1	2	1	1		1	1	1	0	0	1	2		1	2	2
9038	3	8	109	1	33	3	1	1		1	3	42	5	1	4		1	3	3	7	3	1	5	4	1	1	1781		254.429	59	3	4	3	4	1	1	1		1	1	1	0	0	1	2		1	2	2
9044	3	8	115	1	27	2	2	1		1	3	30	3	2	4		1	3	3	3	1	1	1	1	1	1	1305		186.429	43	3	4	3	4	2	1	1		1	1	2	0	0	1	2		1	2	3
9049	3	8	120	1	26	2	3	1		1	1	29	2	2	4		1	1	4	4	1	1	2	2	1	2	97		13.8571	3	1	1	1	1	1	1	1		1	1	2	0	0	1	2		1	2	2
9051	3	8	122	1	26	2	3	1		1	3	34	3	4	3		1	3	1	4	1	1	2	2	2	2	398		56.8571	13	2	2	2	2	1	1	1		1	1	2	1	0	1	3		1	2	2
9053	3	8	124	1	23	1	2	1		1	1	26	2	2	3		1	1	4	4	1	2	1	1	3	1	436		62.2857	14	2	2	2	2	1	1	1		1	1	2	0	0	1	2		1	2	3
9056	3	8	127	1	23	1	4	1		1	1	35	4	1	4		1	1	2	6	2	2	2	2	1	2	1000		142.857	33	3	3	3	3	2	1	1		1	1	2	0	0	1	2		2	2	2
9061	3	8	132	1	26	2	6	1		1	3	28	2	6	4		1	3	3	8	3	2	2	2	2	2	638		91.1429	21	2	2	2	2	1	1	1		1	1	1	0	0	1	2		1	2	2
9067	3	8	138	1	32	3	2	1		1	3	42	5	3	4		1	3	2	7	3	1	5	4	2	1	584		83.4286	19	2	2	2	2	2	1	1		1	1	1	1	0	1	3		1	2	2
9074	3	8	145	1	32	3	1	1		1	3	37	4	2	5	Drive4	1	3	2	6	2	1	4	4	3	1	1729		247	57	3	4	3	4	2	1	1		1	1	2	0	0	1	2		1	2	3
9085	3	8	156	1	32	3	1	1		1	1	38	4	2	4		1	1	3	5	2	1	3	3	3	1	1105		157.857	36	3	3	3	3	1	1	1		1	1	2	0	0	1	2		2	2	3
9086	3	8	157	1	33	3	1	1		1	1	36	4	2	2		1	1	4	6	2	1	4	4	3	2	202		28.8571	6	1	1	1	1	1	1	1		1	1	2	0	0	1	2		2	2	2
9088	3	8	159	1	26	2	3	1		1	1	30	3	2	2		1	1	4	3	1	1	1	1	3	1	392		56	13	2	2	2	2	2	1	1		1	1	1	0	0	1	2		2	2	2
9090	3	8	161	1	22	1	2	1		1	3	28	2	2	2		1	3	1	4	1	2	1	1	3	1	681		97.2857	22	2	2	2	2	1	1	1		1	1	1	0	0	1	2		2	1	2
9096	3	8	167	1	22	1	1	1		1	3	26	2	2	4		1	3	4	3	1	1	1	1	3	1	705		100.714	23	2	2	2	2	2	1	1		1	1	2	0	0	1	2		2	2	2
9107	3	8	178	1	26	2	1	1		1	1	30	3	1	2		1	1	3	5	2	1	3	3	2	2	190		27.1429	6	1	1	1	1	2	1	1		1	1	2	0	0	1	2		2	2	2
9114	3	8	186	1	32	3	1	1		3	3	46	5	2	4		3	3	2	7	3	1	5	4	2	1	688		98.2857	22	2	2	2	2	1	1	1		1	1	2	0	0	1	2		1	2	2
9116	3	8	188	1	22	1	3	1		1	3	36	4	3	4		1	3	4	3	1	1	1	1	1	1	1016		145.143	33	3	3	3	3	2	1	1		1	1	2	0	0	1	2		1	2	3
9119	3	8	191	1	21	1	3	1		1	3	25	2	3	4		1	3	4	11	5	2	1	1	2	1	226		32.2857	7	1	1	1	1	1	1	1		1	1	2	1	0	1	3		1	2	3
9126	3	8	198	1	32	3	5	1		1	1	37	4	3	4		1	1	2	7	3	2	3	3	3	2	186		26.5714	6	1	1	1	1	1	1	2		1	2	1	0	0	1	3		1	2	2
9127	3	8	199	1	26	2	3	1		1	1	30	3	5	2		1	1	2	6	2	2	2	2	1	2	91		13	3	1	1	1	1	2	1	1		1	1	1	0	0	1	3		1	2	2
9129	3	8	201	1	26	2	1	1		1	3	26	2	2	4		1	3	2	11	5	2	4	4	1	2	431		61.5714	14	2	2	2	2	1	1	2		1	2	1	0	0	1	3		1	2	2
9130	3	8	202	1	30	3	1	1		1	3	34	3	2	3		1	3	4	6	2	1	4	4	1	1	828		118.286	27	3	3	3	3	2	1	1		1	1	1	0	0	1	2		1	2	2
9133	3	8	205	1	29	2	1	1		1	3	37	4	2	4		1	3	4	11	5	2	4	4	1	1	808		115.429	26	3	3	3	3	1	1	1		1	1	2	0	0	1	3		1	2	2
9136	3	8	208	1	27	2	2	1		1	1	30	3	3	4		1	1	4	10	4	2	2	2	1	2	245		35	8	1	1	1	1	1	1	1		1	1	2	0	0	1	2		1	2	2
9138	3	8	210	1	26	2	1	1		1	1	30	3	2	2		1	1	2	4	1	1	2	2	1	2	277		39.5714	9	1	1	1	1	1	2	2		1	2	1	1	0	1	3		2	2	3
9139	3	8	211	1	28	2	1	1		1	1	35	4	2	4		1	1	2	4	1	1	2	2	1	2	741		105.857	24	3	2	3	2	2	1	1		1	1	2	1	0	1	3		2	2	2
9142	3	8	214	1	29	2	5	1		1	1	38	4	2	3		1	1	2	4	1	1	2	2	3	2	136		19.4286	4	1	1	1	1	2	1	1		1	1	1	0	0	1	2		2	2	2
9146	3	8	218	1	25	2	2	1		1	3	28	2	3	5	Pvt job	1	3	2	9	4	2	1	1	2	1	324		46.2857	10	1	1	1	1	1	1	1		1	1	2	1	0	1	3		1	2	2
9150	3	8	222	1	26	2	6	5	CRP	1	3	30	3	6	5	Advoket	1	3	2	4	1	2	1	1	2	1	227		32.4286	7	1	1	1	1	1	1	1		1	1	2	1	0	1	3		2	2	3
9152	3	8	224	1	24	1	6	1		1	3	28	2	4	5	Pvt job	1	3	3	8	3	2	2	2	2	2	285		40.7143	9	1	1	1	1	2	1	1		1	1	2	1	0	1	3		2	2	2
9159	3	8	231	1	24	1	3	1		1	1	32	3	1	4		1	1	2	5	2	2	1	1	1	1	835		119.286	27	3	3	3	3	1	1	1		1	1	2	0	1	1	4		1	2	2
9160	3	8	232	1	30	3	2	1		1	3	38	4	4	4		1	3	4	6	2	1	4	4	3	2	188		26.8571	6	1	1	1	1	1	1	1		1	1	2	0	0	1	2		1	2	3
9162	3	8	234	1	32	3	1	1		1	1	30	3	1	3		1	1	3	6	2	1	4	4	1	2	513		73.2857	17	2	2	2	2	2	1	1		1	1	1	0	0	1	2		1	2	3
9166	3	8	238	1	23	1	1	1		1	1	27	2	4	5	Pvt job	1	1	3	5	2	2	1	1	1	1	311		44.4286	10	1	1	1	1	1	1	1		1	1	2	0	0	1	2		1	2	2
9170	3	8	242	1	28	2	1	1		3	3	35	4	1	3		3	3	2	14	5	2	3	3	2	1	1404		200.571	46	3	4	3	4	1	1	1		1	1	2	1	0	0	1		1	2	2
9171	3	8	243	1	37	4	1	1		3	3	46	5	1	4		3	3	2	8	3	1	6	4	2	1	838		119.714	27	3	3	3	3	1	1	1		1	1	2	0	0	1	2		1	2	2
9174	3	8	246	1	26	2	1	1		3	3	30	3	1	2		3	3	3	6	2	1	2	2	2	2	257		36.7143	8	1	1	1	1	1	1	1		1	1	1	0	0	1	2		1	2	2
9175	3	8	247	1	32	3	1	1		3	3	34	3	1	4		3	3	3	8	3	1	6	4	3	2	1040		148.571	34	3	3	3	3	2	1	1		1	1	2	0	0	1	2		1	2	2
9176	3	8	248	1	26	2	2	1		3	3	32	3	1	2		3	3	4	12	5	2	2	2	2	2	471		67.2857	15	2	2	2	2	2	1	2		1	2	2	0	0	1	2		1	2	3
9177	3	8	249	1	28	2	1	1		3	3	38	4	1	2		3	3	4	5	2	1	3	3	1	1	598		85.4286	19	2	2	2	2	1	1	1		1	1	2	0	0	1	2		1	2	3
9191	3	8	9	1	25	2	1	1		1	3	30	3	1	5	farmer	1	3	4	7	3	1	5	4	3	2	423		60.4286	14	2	2	2	2	1	1	1		1	1	1	0	0	1	2		1	2	2
9201	3	8	19	1	22	1	1	1		1	3	23	1	3	5	farmer	1	3	4	3	1	1	1	1	2	1	438		62.5714	14	2	2	2	2	1	1	1		1	1	1	1	0	1	3		1	1	2
9204	3	8	22	1	28	2	1	1		3	3	32	3	1	2		3	3	4	17	5	2	2	2	3	2	454		64.8571	15	2	2	2	2	2	1	1		1	1	2	0	0	1	2		1	1	2
9206	3	8	24	1	25	2	1	1		3	3	28	2	4	5	Job	3	3	2	3	1	1	1	1	2	1	134		19.1429	4	1	1	1	1	1	1	1		1	1	2	0	0	1	2		1	1	3
9212	3	8	30	1	19	1	1	1		1	3	23	1	1	3		1	3	4	14	5	2	1	1	3	1	388		55.4286	12	1	1	2	1	1	1	1		1	1	1	0	0	1	2		1	1	2
9214	3	8	32	1	30	3	2	1		1	1	35	4	3	5	Farmer	1	1	4	3	1	1	1	1	2	1	454		64.8571	15	2	2	2	2	1	1	2		1	2	2	0	0	1	2		1	2	2
9229	3	8	47	1	30	3	1	1		1	3	32	3	3	5	farmer	1	3	3	11	5	2	3	3	2	1	1603		229	53	3	4	3	4	1	1	1		1	1	2	0	0	1	2		1	2	2
9230	3	8	48	1	28	2	1	1		1	3	30	3	1	2		1	3	4	9	4	1	7	4	1	1	151		21.5714	5	1	1	1	1	1	1	1		1	1	2	0	0	1	2		1	2	2
9234	3	8	52	1	26	2	2	1		1	3	27	2	5	5	Farmer	1	3	3	10	4	2	3	3	3	2	481		68.7143	16	2	2	2	2	2	1	2		1	2	2	0	0	1	2		1	2	2
9245	3	8	63	1	26	2	1	1		1	1	29	2	1	2		1	1	4	5	2	1	3	3	1	2	237		33.8571	7	1	1	1	1	1	1	1		1	1	1	1	0	1	3		1	1	2
9247	3	8	65	1	22	1	1	1		1	1	25	2	2	2		1	1	4	3	1	1	1	1	1	1	65		9.28571	2	1	1	1	1	1	1	1		1	1	1	1	0	1	3		2	1	3
9258	3	8	76	1	29	2	1	1		1	3	35	4	1	2		1	3	3	18	5	2	4	4	3	2	831		118.714	27	3	3	3	3	1	1	1		1	1	1	1	0	1	1		1	2	2
9260	3	8	78	1	26	2	1	1		3	3	35	4	1	2		3	3	4	15	5	2	2	2	1	2	139		19.8571	4	1	1	1	1	2	1	1		1	1	1	0	0	1	2		1	2	2
9265	3	8	83	1	35	4	1	1		1	3	36	4	1	5	Farmer	1	3	4	7	3	2	3	3	3	1	1368		195.429	45	3	4	3	4	1	1	1		1	1	2	0	0	1	2		1	2	2
9274	3	8	92	1	24	1	5	1		1	3	30	3	5	2		1	3	3	4	1	1	2	2	2	2	289		41.2857	9	1	1	1	1	1	1	2		1	2	2	1	0	1	3		1	1	3
9276	3	8	94	1	26	2	4	1		1	3	32	3	4	4		1	3	4	6	2	2	3	3	2	2	135		19.2857	4	1	1	1	1	2	1	1		1	1	2	1	0	1	3		1	1	2
9283	3	8	101	1	25	2	3	1		1	3	30	3	1	4		1	3	4	4	1	1	2	2	1	2	734		104.857	24	3	2	3	2	2	1	1		1	1	2	0	0	1	2		1	1	2
9292	3	8	110	1	30	3	1	1		1	3	32	3	1	5	Farmer	1	3	4	4	1	1	2	2	3	1	538		76.8571	17	2	2	2	2	1	1	1		1	1	1	0	0	1	1		1	1	2
9294	3	8	112	1	25	2	2	1		1	3	32	3	1	5	Pujari	1	3	4	4	1	1	2	2	2	2	577		82.4286	19	2	2	2	2	1	1	2		1	2	2	1	0	1	3		1	2	3
9300	3	8	118	1	28	2	1	1		3	3	32	3	2	2		3	3	4	5	2	1	3	3	1	1	90		12.8571	3	1	1	1	1	1	1	1		1	1	2	0	0	1	2		1	2	3
9307	3	8	125	1	24	1	3	1		1	3	27	2	3	3		1	3	4	4	1	1	2	2	1	1	459		65.5714	15	2	2	2	2	1	1	1		1	1	2	0	0	1	2		1	2	3
9308	3	8	126	1	22	1	1	1		3	3	28	2	2	3		3	3	4	15	5	2	1	1	2	1	464		66.2857	15	2	2	2	2	2	1	1		1	1	2	0	0	1	2		1	2	2
9310	3	8	128	1	22	1	3	1		1	3	28	2	2	4		1	3	4	3	1	1	1	1	2	1	200		28.5714	6	1	1	1	1	2	1	1		1	1	2	1	0	0	1		2	2	3
9318	3	8	136	1	35	4	1	1		1	1	40	5	2	2		1	1	4	7	3	1	5	4	3	1	436		62.2857	14	2	2	2	2	2	1	1		1	1	1	0	0	1	2		1	2	2
9322	3	8	140	1	28	2	3	1		1	3	30	3	3	2		1	3	4	4	1	1	2	2	3	2	264		37.7143	8	1	1	1	1	1	1	1		1	1	1	0	0	1	2		1	2	2
9325	3	8	143	1	26	2	2	1		1	3	30	3	2	5	Farmer	1	3	4	4	1	1	2	2	3	2	446		63.7143	14	2	2	2	2	1	1	1		1	1	1	0	0	1	2		2	2	3
9337	3	8	155	1	37	4	1	1		1	3	42	5	1	5	farmer	1	3	4	6	2	2	4	4	3	1	330		47.1429	11	1	1	1	1	1	1	1		1	1	2	0	0	1	2		1	2	2
9342	3	8	160	1	30	3	1	1		1	1	35	4	1	2		1	1	4	6	2	1	4	4	1	2	244		34.8571	8	1	1	1	1	2	1	1		1	1	2	0	0	1	2		1	2	3
9344	3	8	162	1	32	3	1	1		1	3	36	4	3	3		1	3	4	6	2	1	4	4	3	2	774		110.571	25	3	3	3	3	2	1	1		1	1	1	0	0	1	2		1	1	2
9349	3	8	167	1	23	1	2	1		1	3	25	2	4	2		1	3	4	5	2	1	3	3	1	2	172		24.5714	5	1	1	1	1	2	2	2		1	2	1	0	0	1	2		2	1	2
9350	3	8	168	1	31	3	1	1		3	3	35	4	2	5	Farmer	1	3	2	22	5	2	3	3	3	2	463		66.1429	15	2	2	2	2	2	1	1		1	1	1	0	0	1	2		1	1	2
9358	3	8	176	1	35	4	1	1		3	3	40	5	1	2		3	3	4	7	3	1	5	4	3	1	1422		203.143	47	3	4	3	4	1	1	1		1	1	2	0	0	1	2		1	2	3
9361	3	8	179	1	32	3	1	1		3	3	35	4	2	2		3	3	4	9	4	2	6	4	1	2	97		13.8571	3	1	1	1	1	1	1	1		1	1	1	1	0	1	3		1	2	3
9364	3	8	182	1	28	2	1	1		3	3	32	3	1	2		3	3	4	5	2	1	3	3	1	2	73		10.4286	2	1	1	1	1	1	1	1		1	1	2	0	0	1	2		1	2	3
9377	3	8	195	1	30	3	1	1		1	3	35	4	1	5	Farmer	1	3	2	5	2	2	2	2	3	2	277		39.5714	9	1	1	1	1	1	1	1		1	1	1	0	0	1	2		1	2	2
9378	3	8	196	1	30	3	1	1		3	3	35	4	2	5	Farmer	1	3	4	6	2	2	4	4	2	1	107		15.2857	3	1	1	1	1	2	1	1		1	1	1	0	0	1	2		1	2	2
9380	3	8	198	1	23	1	1	1		3	3	35	4	2	2		3	3	3	11	5	2	2	2	3	1	438		62.5714	14	2	2	2	2	1	1	1		1	1	1	0	0	1	2		1	2	2
9389	3	8	207	1	30	3	1	1		1	3	35	4	1	5	Farmer	1	3	4	15	5	2	3	3	3	2	450		64.2857	15	2	2	2	2	1	1	1		1	1	2	0	0	1	2		1	2	2
9390	3	8	208	1	26	2	6	1		1	3	29	2	3	3		1	3	4	7	3	1	5	4	1	2	146		20.8571	4	1	1	1	1	1	1	1		1	1	2	1	0	0	1		2	2	3
9391	3	8	209	1	35	4	1	1		1	3	40	5	1	3		1	3	4	7	3	1	5	4	3	2	124		17.7143	4	1	1	1	1	1	1	1		1	1	1	1	0	0	1		2	2	2
9396	3	8	214	1	27	2	1	1		1	3	30	3	1	3		1	3	4	5	2	1	3	3	1	1	907		129.571	30	3	3	3	3	1	1	1		1	1	2	0	0	1	2		1	2	2
9406	3	8	224	1	22	1	1	1		3	3	26	2	1	4		3	3	4	4	1	1	2	2	3	1	890		127.143	29	3	3	3	3	1	1	1		1	1	2	0	0	1	2		1	2	2
9408	3	8	226	1	23	1	1	1		3	3	45	5	1	2		3	3	1	8	3	1	6	4	3	1	475		67.8571	15	2	2	2	2	2	1	1		1	1	2	0	0	1	2		1	2	3
9418	3	8	236	1	22	1	5	1		1	3	25	2	6	5	Farmer	1	3	2	14	5	2	1	1	2	1	352		50.2857	11	1	1	1	1	2	1	1		1	1	1	1	0	1	3		1	2	3
9423	3	8	241	1	34	3	1	1		1	1	40	5	1	2		1	1	3	8	3	2	5	4	3	2	406		58	13	2	2	2	2	2	1	1		1	1	1	0	0	1	2		1	2	2
9426	3	8	244	1	26	2	1	1		3	3	28	2	1	2		3	3	4	4	1	1	2	2	1	1	452		64.5714	15	2	2	2	2	1	1	1		1	1	2	0	0	1	4		1	2	2
9433	3	8	251	1	32	3	1	1		1	3	38	4	3	5	Farmer	1	3	3	7	3	1	5	4	3	1	1417		202.429	47	3	4	3	4	1	1	1		1	1	2	0	0	1	2		1	2	2
9440	3	8	258	1	25	2	2	1		1	3	28	2	1	4		1	3	4	20	5	2	2	2	3	2	595		85	19	2	2	2	2	2	2	2		1	2	2	0	0	1	2		1	2	2
9449	3	8	267	1	32	3	1	1		1	3	36	4	1	2		1	3	3	6	2	1	4	4	1	1	146		20.8571	4	1	1	1	1	1	1	1		1	1	1	1	0	1	3		1	2	2
9466	3	8	284	1	30	3	1	1		3	3	35	4	1	2		3	3	3	6	2	1	4	4	2	2	296		42.2857	9	1	1	1	1	2	1	1		1	1	2	0	0	1	2		1	2	3
9475	3	8	293	1	28	2	1	1		1	1	32	3	3	2		1	1	4	7	3	1	5	4	1	1	984		140.571	32	3	3	3	3	2	1	1		1	1	2	0	0	1	2		1	2	3
9476	3	8	294	1	32	3	1	1		1	3	36	4	4	2		1	3	1	7	3	2	4	4	1	1	483		69	16	2	2	2	2	1	1	1		1	1	1	0	0	1	2		1	2	2
9494	3	8	2	1	30	3	1	1		1	3	32	3	4	5	Farmer	1	3	4	6	2	1	4	4	1	2	620		88.5714	20	2	2	2	2	2	1	1		1	1	1	1	0	0	1		1	2	2
9495	3	8	3	1	26	2	1	1		1	3	30	3	1	2		1	3	1	5	2	1	3	3	1	1	381		54.4286	12	1	1	2	1	1	1	1		1	1	1	1	0	0	1		1	2	2
9502	3	8	10	1	28	2	3	1		1	3	35	4	5	4		1	3	4	8	3	2	4	4	2	1	480		68.5714	16	2	2	2	2	2	1	1		1	1	2	1	0	1	3		2	2	2
9514	3	8	22	1	22	1	1	1		3	3	26	2	1	2		3	3	4	3	1	1	1	1	1	1	323		46.1429	10	1	1	1	1	1	1	1		1	1	2	0	0	1	2		2	2	2
9529	3	8	37	1	32	3	1	1		1	3	38	4	1	5	Farmer	1	3	3	7	3	1	5	4	3	2	1122		160.286	37	3	4	3	4	2	1	1		1	1	2	0	0	1	2		1	2	2
9534	3	8	43	1	25	2	5	1		1	3	27	2	6	4		1	3	3	4	1	1	2	2	1	1	1212		173.143	40	3	4	3	4	1	1	1		1	1	1	0	0	1	2		2	2	2
9542	3	8	51	1	24	1	1	1		1	3	28	2	2	5	Farmer	1	3	4	3	1	1	1	1	1	1	810		115.714	27	3	3	3	3	2	1	1		1	1	1	0	0	1	1		2	2	2
9546	3	8	55	1	29	2	1	1		1	3	32	3	1	2		1	3	4	10	4	2	5	4	3	3	368		52.5714	12	1	1	2	1	2	1	2		1	2	1	0	0	1	2		2	2	2
9553	3	8	62	1	24	1	3	1		1	3	28	2	5	5	Farmer	1	3	4	7	3	2	1	1	2	1	549		78.4286	18	2	2	2	2	1	1	1		1	1	1	0	0	1	2		1	2	2
9558	3	8	67	1	32	3	2	1		1	1	38	4	1	2		1	1	3	9	4	1	7	4	3	1	82		11.7143	2	1	1	1	1	1	1	1		1	1	1	1	0	1	3		1	2	2
9563	3	8	72	1	28	2	1	1		1	1	30	3	1	5	Farmer	1	1	4	5	2	1	3	3	2	1	382		54.5714	12	1	1	2	1	2	1	1		1	1	1	0	0	1	2		1	2	2
9565	3	8	74	1	22	1	5	1		1	1	25	2	1	5	Farmer	1	1	4	3	1	1	1	1	1	1	361		51.5714	12	1	1	2	1	1	1	1		1	1	1	0	0	1	2		2	2	2
9580	3	8	89	1	35	4	1	1		1	3	40	5	5	3		1	3	1	8	3	1	6	4	3	1	787		112.429	26	3	3	3	3	2	1	1		1	1	2	1	0	1	3		2	2	3
9595	3	8	104	1	24	1	3	1		3	3	28	2	1	2		3	3	3	10	4	2	1	1	3	1	350		50	11	1	1	1	1	1	1	1		1	1	2	1	0	1	3		1	2	2
9602	3	8	111	1	27	2	1	1		1	3	30	3	3	2		1	3	1	15	5	2	4	4	3	2	1114		159.143	37	3	4	3	4	2	1	2		1	2	2	0	0	1	2		2	1	2
9607	3	8	116	1	32	3	1	1		1	3	35	4	1	2		1	3	4	4	1	1	2	2	3	1	855		122.143	28	3	3	3	3	1	1	1		1	1	1	0	0	1	1		2	1	3
9611	3	8	120	1	24	1	1	1		1	3	28	2	1	2		1	3	4	11	5	2	1	1	3	1	367		52.4286	12	1	1	2	1	2	1	1		1	1	2	0	0	1	1		1	2	2
9614	3	8	123	1	35	4	1	1		1	3	40	5	4	4		1	3	3	8	3	1	6	4	3	2	704		100.571	23	2	2	2	2	1	1	1		1	1	2	0	0	1	1		1	2	2
9615	3	8	124	1	28	2	1	1		1	3	32	3	2	5	Farmer	1	3	4	7	3	1	4	4	3	2	157		22.4286	5	1	1	1	1	1	1	1		1	1	1	0	0	1	1		2	2	2
9623	3	8	132	1	30	3	1	1		1	3	34	3	1	5	Farmer	1	3	4	5	2	1	3	3	3	1	423		60.4286	14	2	2	2	2	1	1	1		1	1	2	0	0	1	1		2	2	2
9644	3	8	153	1	21	1	1	1		1	3	25	2	1	2		1	3	4	10	4	2	1	1	3	1	452		64.5714	15	2	2	2	2	2	1	1		1	1	1	0	0	1	2		2	2	2
9648	3	8	157	1	27	2	1	1		1	1	30	3	1	2		1	1	1	5	2	1	3	3	3	2	457		65.2857	15	2	2	2	2	1	1	1		1	1	1	1	0	1	3		2	2	2
9649	3	8	158	1	30	3	1	1		1	1	35	4	2	2		1	1	3	6	2	1	4	4	1	2	486		69.4286	16	2	2	2	2	2	1	1		1	1	1	0	0	1	2		2	2	2
9656	3	8	165	1	28	2	1	1		1	3	30	3	2	2		1	3	3	20	5	2	2	2	3	1	742		106	24	3	2	3	2	2	1	1		1	1	1	0	0	1	2		2	2	2
9663	3	8	172	1	28	2	1	1		1	3	32	3	1	2		1	3	4	6	2	1	4	4	3	1	1331		190.143	44	3	4	3	4	2	1	1		1	1	1	0	0	1	1		2	2	2
9673	3	8	182	1	35	4	1	1		1	3	40	5	2	2		1	3	1	7	3	1	6	4	3	2	121		17.2857	4	1	1	1	1	2	1	1		1	1	2	0	0	1	3		2	2	2
9688	3	8	197	1	22	1	1	1		1	3	26	2	2	2		1	3	4	6	2	2	1	1	1	1	230		32.8571	7	1	1	1	1	1	1	1		1	1	1	0	0	1	2		1	2	2
9689	3	8	198	1	23	1	1	1		1	3	27	2	3	2		1	3	4	5	2	2	1	1	3	1	162		23.1429	5	1	1	1	1	1	1	1		1	1	1	0	0	1	2		1	2	2
9697	3	8	206	1	32	3	1	1		1	1	40	5	1	2		1	3	4	10	4	2	6	4	3	2	347		49.5714	11	1	1	1	1	2	1	1		1	1	1	0	0	1	1		1	2	2
9706	3	8	215	1	30	3	1	1		1	1	35	4	2	4		1	1	3	7	3	1	5	4	3	1	847		121	28	3	3	3	3	2	1	1		1	1	1	0	0	1	2		1	2	2
9707	3	8	216	1	24	1	1	1		1	1	28	2	1	2		1	1	4	4	1	1	2	2	2	2	548		78.2857	18	2	2	2	2	1	1	1		1	1	2	0	0	1	1		2	2	3
9717	3	8	226	1	26	2	2	1		1	3	30	3	5	4		1	3	1	12	5	2	2	2	3	1	320		45.7143	10	1	1	1	1	2	1	1		1	1	2	1	0	1	3		1	2	2
9719	3	8	228	1	26	2	2	1		1	3	30	3	4	4		1	3	4	3	1	1	1	1	3	1	426		60.8571	14	2	2	2	2	1	1	1		1	1	2	0	0	1	2		1	2	2
9721	3	8	230	1	28	2	2	1		1	1	32	3	1	2		1	1	3	5	2	1	3	3	3	1	281		40.1429	9	1	1	1	1	1	1	1		1	1	1	0	0	1	2		1	2	3
9729	3	8	238	1	30	3	1	1		1	3	35	4	2	5	Farmer	1	3	2	7	3	1	5	4	3	1	281		40.1429	9	1	1	1	1	1	1	1		1	1	1	1	0	1	3		2	1	2
9731	3	8	240	1	25	2	1	1		1	3	30	3	2	2		1	3	3	15	5	2	3	3	3	2	221		31.5714	7	1	1	1	1	1	1	1		1	1	1	0	0	1	3		2	1	2
9734	3	8	243	1	22	1	1	1		1	3	25	2	3	4		1	3	4	7	3	2	3	3	3	1	259		37	8	1	1	1	1	1	1	1		1	1	2	0	0	1	2		2	1	2
9738	3	8	247	1	32	3	1	1		1	3	36	4	1	2		1	3	4	9	4	1	7	4	3	3	315		45	10	1	1	1	1	1	1	1		1	1	1	0	0	1	2		1	2	3
9744	3	8	253	1	32	3	1	1		1	1	35	4	3	5	Farmer	1	1	4	5	2	1	3	3	3	1	517		73.8571	17	2	2	2	2	1	1	1		1	1	1	0	0	1	1		2	2	2
9752	3	8	261	1	35	4	1	1		3	3	40	5	1	2		3	3	3	10	4	2	2	2	3	2	487		69.5714	16	2	2	2	2	1	1	2		1	2	1	0	0	1	2		2	2	2
9755	3	8	264	1	25	2	1	1		1	3	28	2	3	4		1	3	4	12	5	2	2	2	3	1	1199		171.286	39	3	4	3	4	1	1	1		1	1	1	0	0	1	2		1	2	2
9758	3	8	267	1	24	1	1	1		1	3	28	2	1	5	Farmer	1	3	4	6	2	2	1	1	3	1	1113		159	37	3	4	3	4	1	1	1		1	1	1	0	0	1	1		2	2	2
9767	3	8	276	1	33	3	1	1		1	1	35	4	2	2		1	1	1	7	3	1	5	4	3	2	384		54.8571	12	1	1	2	1	2	1	1		1	1	2	0	0	1	2		1	2	2
9771	3	8	280	1	30	3	1	1		1	1	35	4	1	2		1	1	4	6	2	2	3	3	3	1	699		99.8571	23	2	2	2	2	2	1	1		1	1	1	0	0	1	2		1	2	3
9773	3	8	282	1	28	2	1	1		1	3	32	3	3	2		1	3	4	5	2	1	3	3	1	1	471		67.2857	15	2	2	2	2	1	1	1		1	1	1	0	0	1	1		2	2	2
9789	3	8	298	1	35	4	1	1		3	3	40	5	3	2		3	3	4	9	4	1	7	4	3	3	362		51.7143	12	1	1	2	1	2	1	2		1	2	1	0	0	1	2		2	1	2
9794	3	8	303	1	24	1	1	1		1	1	28	2	1	2		1	1	4	15	5	2	2	2	3	2	73		10.4286	2	1	1	1	1	1	1	1		1	1	1	0	0	1	2		1	2	2
9796	3	8	305	1	26	2	1	1		1	1	28	2	2	2		1	1	3	4	1	1	2	2	1	2	686		98	22	2	2	2	2	1	1	1		1	1	2	0	0	1	1		1	2	3
9799	3	8	308	1	26	2	1	1		1	3	30	3	3	2		1	3	3	5	2	1	3	3	3	3	695		99.2857	23	2	2	2	2	2	1	1		1	1	2	0	0	1	1		2	2	2
9805	3	8	314	1	30	3	1	1		3	3	33	3	2	2		3	3	3	6	2	1	4	4	3	2	782		111.714	26	3	3	3	3	2	1	1		1	1	2	1	0	0	1		1	2	3
9807	3	8	316	1	24	1	5	1		1	3	25	2	5	5	Private Job	1	3	4	7	3	2	2	2	3	2	1162		166	38	3	4	3	4	1	1	1		1	1	2	1	0	1	3		2	2	3
9808	3	8	317	1	25	2	1	1		1	3	27	2	3	2		1	3	2	14	5	2	2	2	2	1	1385		197.857	46	3	4	3	4	1	1	1		1	1	2	1	0	1	3		2	2	2
9809	3	8	318	1	26	2	4	1		1	3	28	2	4	5	Farmer	1	3	2	15	5	2	3	3	3	1	1178		168.286	39	3	4	3	4	2	1	1		1	1	2	1	0	1	3		2	2	2
9822	3	8	331	1	26	2	1	1		1	3	30	3	2	2		1	3	3	5	2	1	3	3	1	2	363		51.8571	12	1	1	2	1	2	1	1		1	1	1	0	0	1	1		1	2	2
9824	3	8	333	1	30	3	1	1		1	3	35	4	2	2		1	3	1	10	4	2	6	4	3	1	309		44.1429	10	1	1	1	1	2	1	1		1	1	1	0	0	1	3		2	2	2
9828	3	8	337	1	22	1	1	1		1	3	27	2	1	2		1	3	3	3	1	1	1	1	3	1	869		124.143	28	3	3	3	3	1	1	1		1	1	1	0	0	1	2		2	2	3
9830	3	8	339	1	28	2	1	1		1	3	32	3	1	2		1	3	4	5	2	1	3	3	1	2	393		56.1429	13	2	2	2	2	1	1	1		1	1	1	0	0	1	2		2	2	2
9832	3	8	341	1	26	2	1	1		1	3	29	2	2	2		1	3	3	5	2	1	3	3	1	2	652		93.1429	21	2	2	2	2	1	1	1		1	1	1	0	0	1	1		2	2	2
9834	3	8	343	1	27	2	1	1		3	3	30	3	1	2		3	3	4	7	3	2	4	4	3	2	395		56.4286	13	2	2	2	2	1	1	1		1	1	2	0	0	1	1		1	2	3
9836	3	8	345	1	30	3	1	1		3	3	35	4	1	2		3	3	4	6	2	1	4	4	3	2	121		17.2857	4	1	1	1	1	1	1	2		1	2	2	0	0	1	2		1	2	2
9841	3	8	350	1	22	1	1	1		3	3	26	2	1	2		3	3	4	12	5	2	1	1	2	1	478		68.2857	15	2	2	2	2	2	1	1		1	1	2	0	0	1	2		1	2	3
9853	3	8	362	1	35	4	1	1		3	3	40	5	1	2		3	3	1	8	3	2	5	4	2	1	265		37.8571	8	1	1	1	1	2	1	1		1	1	2	0	0	1	1		1	2	2
9857	3	8	366	1	30	3	1	1		3	3	32	3	1	2		3	3	4	4	1	1	2	2	1	2	67		9.57143	2	1	1	1	1	1	2	2		1	2	2	0	0	1	1		1	2	2
9859	3	8	368	1	40	5	1	1		3	3	45	5	1	2		3	3	3	8	3	2	2	2	1	2	565		80.7143	18	2	2	2	2	1	1	1		1	1	2	0	0	1	1		2	2	3
9860	3	8	369	1	36	4	1	1		3	3	40	5	1	2		3	3	1	10	4	1	2	2	3	2	71		10.1429	2	1	1	1	1	1	1	1		1	1	2	0	0	1	2		1	2	2
9866	3	8	375	1	32	3	1	1		1	3	35	4	1	4		1	3	2	9	4	2	5	4	2	2	345		49.2857	11	1	1	1	1	2	2	2		1	2	2	1	0	0	1		1	2	3
9867	3	8	376	1	28	2	1	1		3	3	32	3	1	4		3	3	4	7	3	2	4	4	2	1	791		113	26	3	3	3	3	1	1	1		1	1	2	0	0	1	2		1	2	3
9880	3	8	389	1	24	1	6	1		1	3	28	2	5	5	Farmer	1	3	2	13	5	2	2	2	3	2	292		41.7143	9	1	1	1	1	1	1	1		1	1	1	0	0	1	2		1	2	3
9884	3	8	393	1	34	3	1	1		1	1	38	4	3	2		1	1	4	7	3	1	5	4	1	2	188		26.8571	6	1	1	1	1	1	1	1		1	1	2	1	0	1	3		1	2	3
9885	3	8	394	1	24	1	1	1		1	3	28	2	1	2		1	3	3	4	1	1	1	1	3	1	438		62.5714	14	2	2	2	2	2	1	1		1	1	1	0	0	1	2		1	2	2
9887	3	8	396	1	31	3	1	1		1	1	32	3	4	4		1	1	4	6	2	1	4	4	1	2	389		55.5714	12	1	1	2	1	2	1	1		1	1	1	0	0	1	2		1	2	2
9895	3	8	404	1	28	2	1	1		1	1	32	3	2	2		1	1	4	5	2	1	3	3	3	2	271		38.7143	9	1	1	1	1	2	1	1		1	1	1	0	0	1	2		2	2	3
9901	3	8	410	1	22	1	1	1		1	1	25	2	2	2		1	1	4	11	5	2	1	1	2	1	291		41.5714	9	1	1	1	1	2	1	1		1	1	1	0	0	1	3		1	2	2
9903	3	8	1	1	28	2	1	1		3	3	30	3	2	3		3	3	4	9	4	2	1	1	2	1	331		47.2857	11	1	1	1	1	1	1	1		1	1	2	0	0	1	1		1	2	2
9907	3	8	5	1	32	3	1	1		3	3	35	4	3	2		3	3	3	8	3	2	4	4	3	2	274		39.1429	9	1	1	1	1	1	1	1		1	1	1	0	0	1	2		1	2	2
9909	3	8	7	1	32	3	2	1		3	3	35	4	2	2		3	3	4	20	5	2	5	4	3	1	179		25.5714	5	1	1	1	1	1	1	1		1	1	1	1	0	1	2		1	2	2
9918	3	8	16	1	28	2	1	1		3	3	32	3	2	3		3	3	1	9	4	2	1	1	1	1	392		56	13	2	2	2	2	1	1	1		1	1	2	1	0	1	3		1	2	2
9925	3	8	23	1	30	3	1	1		3	3	32	3	2	4		3	3	3	17	5	2	4	4	3	2	425		60.7143	14	2	2	2	2	1	1	1		1	1	1	0	0	1	1		1	1	2
9927	3	8	25	1	25	2	1	1		3	3	26	2	2	4		3	3	4	17	5	2	1	1	3	1				4	1	1	1	1	2	99	99		1	99	2	1	0	1	1		1	1	2
9928	3	8	26	1	30	3	1	1		3	3	33	3	2	5	Tampu driver	3	3	4	6	2	1	4	4	1	1	120		17.1429	4	1	1	1	1	1	1	1		1	1	2	0	0	1	1		1	1	3
9930	3	8	28	1	24	1	1	1		1	3	28	2	3	4		1	3	4	4	1	1	2	2	3	2	121		17.2857	4	1	1	1	1	1	1	1		1	1	1	1	0	1	1		1	1	2
9936	3	8	34	1	30	3	1	1		1	3	32	3	4	5	Farmer	1	3	1	7	3	2	1	1	3	1	453		64.7143	15	2	2	2	2	1	1	1		1	1	2	0	0	1	1		1	2	2
9937	3	8	35	1	35	4	1	1		1	3	38	4	1	5	Farmer	1	3	4	4	1	1	2	2	1	2	453		64.7143	15	2	2	2	2	1	1	1		1	1	2	0	0	1	1		1	2	2
9945	3	8	43	1	35	4	1	1		1	3	38	4	6	4		1	3	3	8	3	2	4	4	3	1	583		83.2857	19	2	2	2	2	2	1	1		1	1	2	1	0	0	1		1	2	3
9947	3	8	45	1	35	4	1	1		1	3	38	4	6	5	Politician	1	3	3	8	3	2	4	4	2	2	133		19	4	1	1	1	1	1	1	1		1	1	2	0	0	1	1		1	2	2
9957	3	8	56	1	28	2	3	1		1	3	32	3	2	5	Farmer	1	3	2	7	3	2	1	1	2	1	661		94.4286	22	2	2	2	2	2	1	1		1	1	2	0	0	1	1		1	2	2
9969	3	8	68	1	32	3	1	1		1	1	35	4	2	4		1	1	3	7	3	1	5	4	1	2	105		15	3	1	1	1	1	2	1	1		1	1	1	0	0	1	2		1	2	3
9972	3	8	71	1	28	2	2	1		1	3	32	3	3	4		1	3	4	5	2	2	2	2	1	2	498		71.1429	16	2	2	2	2	1	1	1		1	1	1	1	0	0	1		1	2	3
9980	3	8	79	1	25	2	1	1		1	3	28	2	5	5	Farmer	1	3	4	6	2	2	1	1	3	1	714		102	23	2	2	2	2	1	1	1		1	1	1	1	0	1	2		1	2	2
9983	3	8	82	1	35	4	1	1		1	3	38	4	3	5	Farmer	1	3	4	5	2	1	3	3	3	1	395		56.4286	13	2	2	2	2	2	1	1		1	1	1	1	0	0	1		1	2	3
9986	3	8	85	1	22	1	1	1		1	1	25	2	6	1		1	1	3	20	5	2	1	1	3	1	291		41.5714	9	1	1	1	1	1	1	1		1	1	2	0	0	1	1		1	2	2
9994	3	8	93	1	30	3	1	1		1	3	32	3	1	5	Farmer	1	3	4	5	2	1	3	3	1	2	157		22.4286	5	1	1	1	1	1	1	1		1	1	1	0	0	1	2		1	2	3
10008	3	8	107	1	28	2	4	1		1	1	32	3	6	5	Farmer	1	1	3	6	2	2	2	2	3	2	154		22	5	1	1	1	1	2	1	1		1	1	1	1	0	1	3		1	2	2
10032	3	8	131	1	32	3	1	1		1	3	35	4	3	3		1	3	4	5	2	1	3	3	3	1	1051		150.143	35	3	3	3	3	2	1	1		1	1	2	0	0	1	2		1	2	2
10037	3	8	136	1	35	4	1	1		3	3	40	5	1	4		3	3	3	9	4	1	7	4	1	2	98		14	3	1	1	1	1	1	1	1		1	1	1	0	0	1	3		1	1	3
10045	3	8	144	1	30	3	1	1		1	3	32	3	1	4		1	3	3	11	5	2	3	3	3	2	423		60.4286	14	2	2	2	2	1	1	1		1	1	1	0	0	1	2		1	1	2
10055	3	8	154	1	26	2	2	1		1	3	30	3	1	5	Farmer	1	3	3	5	2	1	3	3	3	2	425		60.7143	14	2	2	2	2	2	1	1		1	1	2	0	0	1	2		1	2	3
10056	3	8	155	1	30	3	1	1		1	3	32	3	1	4		1	3	4	5	2	1	3	3	1	1	500		71.4286	16	2	2	2	2	2	1	1		1	1	2	0	0	1	2		1	2	2
10063	3	8	162	1	25	2	1	1		1	3	28	2	2	3		1	3	4	5	2	2	1	1	2	1	654		93.4286	21	2	2	2	2	2	1	1		1	1	2	0	0	1	2		1	1	2
10068	3	8	167	1	25	2	3	1		3	3	28	2	2	4		3	3	4	4	1	1	2	2	2	2	118		16.8571	3	1	1	1	1	1	1	1		1	1	1	0	0	1	2		1	1	3
10082	3	8	181	1	25	2	4	1		1	3	28	2	3	4		1	3	3	7	3	2	3	3	1	2	180		25.7143	6	1	1	1	1	1	1	1		1	1	1	0	0	1	2		1	2	2
10083	3	8	182	1	34	3	1	1		1	1	38	4	1	5	Farmer	1	1	3	7	3	1	5	4	1	2	222		31.7143	7	1	1	1	1	1	1	2		1	2	1	0	0	1	2		1	2	2
10095	3	8	194	1	28	2	1	1		3	3	32	3	4	4		3	3	4	5	2	1	3	3	1	2	109		15.5714	3	1	1	1	1	1	1	1		1	1	2	1	0	1	1		1	2	3
10100	3	8	199	1	30	3	1	1		3	3	34	3	1	3		3	3	1	5	2	1	3	3	3	1	538		76.8571	17	2	2	2	2	2	1	1		1	1	2	1	0	0	1		1	2	3
10105	3	8	204	1	32	3	1	1		1	3	35	4	1	4		1	3	3	6	2	1	4	4	3	2	125		17.8571	4	1	1	1	1	2	1	1		1	1	2	0	0	1	1		1	2	3
10119	3	8	218	1	30	3	1	1		4	3	34	3	2	5	Farmer	1	3	4	14	5	2	3	3	2	1	342		48.8571	11	1	1	1	1	2	1	1		1	1	1	0	0	1	2		1	2	2
10128	3	8	227	1	36	4	2	1		3	3	38	4	2	3		3	3	3	7	3	2	6	4	3	1	565		80.7143	18	2	2	2	2	1	1	1		1	1	1	0	0	1	2		1	2	2
10130	3	8	229	1	28	2	1	1		1	3	32	3	3	4		1	3	4	13	5	2	3	3	1	2	279		39.8571	9	1	1	1	1	2	1	1		1	1	1	0	0	1	2		1	2	2
10138	3	8	237	1	28	2	1	1		3	3	32	3	1	4		3	3	3	13	5	2	3	3	1	2	125		17.8571	4	1	1	1	1	1	1	1		1	1	1	0	0	1	2		1	2	3
10140	3	8	239	1	32	3	5	5	Asha bahu	1	3	35	4	5	5	Driver	1	3	4	5	2	1	3	3	2	1	1215		173.571	40	3	4	3	4	1	1	1		1	1	1	1	0	1	3		1	2	2
10142	3	8	241	1	28	2	1	1		1	3	30	3	3	4		1	3	2	5	2	2	1	1	3	1	1515		216.429	50	3	4	3	4	1	1	1		1	1	1	0	0	1	2		1	2	2
10150	3	8	249	1	35	4	1	1		3	3	38	4	4	5	Driver	3	3	2	16	5	2	4	4	2	2	419		59.8571	13	2	2	2	2	1	1	1		1	1	2	0	0	1	2		1	2	2
10152	3	8	251	1	38	4	1	1		1	3	42	5	1	2		1	3	4	5	2	1	4	4	3	1	72		10.2857	2	1	1	1	1	1	1	1		1	1	1	0	1	0	2		1	2	2
10158	3	8	257	1	28	2	3	1		1	3	30	3	6	5	Farmer	1	3	2	12	5	2	2	2	3	2	397		56.7143	13	2	2	2	2	2	1	2		1	2	2	1	0	1	1		1	2	2
10169	3	8	268	1	30	3	3	1		1	3	32	3	2	5	Farmer	1	3	2	5	2	1	3	3	2	1	530		75.7143	17	2	2	2	2	1	1	1		1	1	1	0	0	1	2		1	2	3
10174	3	8	273	1	22	1	2	1		1	3	26	2	2	5	Driver	1	3	4	3	1	1	1	1	1	1	101		14.4286	3	1	1	1	1	1	1	1		1	1	2	0	0	1	1		1	1	3
10177	3	8	277	1	22	1	2	1		1	3	26	2	3	4		1	3	4	3	1	1	1	1	3	1	99		14.1429	3	1	1	1	1	1	1	1		1	1	1	0	0	1	1		1	1	3
10178	3	8	278	1	22	1	1	1		1	3	25	2	1	4		1	3	4	5	2	2	1	1	2	1	148		21.1429	4	1	1	1	1	2	1	1		1	1	2	0	0	1	1		1	1	3
10186	3	8	286	1	38	4	1	1		1	3	42	5	1	2		1	3	4	7	3	1	5	4	1	2	391		55.8571	13	2	2	2	2	1	1	1		1	1	1	0	0	1	1		1	2	2
10204	3	8	304	1	28	2	1	1		1	1	30	3	2	2		1	1	4	4	1	1	2	2	1	2	583		83.2857	19	2	2	2	2	1	1	1		1	1	2	0	0	1	2		1	2	2
10205	3	8	305	1	25	2	1	1		1	1	28	2	1	5	Farmer	1	1	1	8	3	2	2	2	1	2	152		21.7143	5	1	1	1	1	1	1	1		1	1	1	0	0	1	3		1	2	2
10206	3	8	306	1	32	3	1	1		1	3	35	4	1	2		1	3	4	8	3	1	6	4	1	2	138		19.7143	4	1	1	1	1	1	1	1		1	1	1	0	0	1	2		1	2	2
10208	3	8	308	1	25	2	2	1		1	3	30	3	3	5	Farmer	1	3	4	4	1	2	2	2	3	2	321		45.8571	10	1	1	1	1	1	1	1		1	1	2	0	0	1	2		1	2	2
10217	3	8	317	1	35	4	1	1		1	3	38	4	1	4		1	3	4	8	3	2	5	4	3	3	161		23	5	1	1	1	1	1	1	2		1	2	1	0	0	1	1		1	2	3
10231	3	8	331	1	32	3	2	1		1	3	35	4	2	2		1	3	3	11	5	2	3	3	3	1	751		107.286	25	3	3	3	3	1	1	1		1	1	1	0	0	1	1		1	2	2
10232	3	8	332	1	22	1	3	1		1	1	25	2	1	2		1	1	4	3	1	1	1	1	3	1	66		9.42857	2	1	1	1	1	1	1	1		1	1	1	0	0	1	3		1	2	3
10235	3	8	335	1	32	3	1	1		3	3	35	4	1	2		3	3	3	4	1	1	2	2	2	1	532		76	17	2	2	2	2	1	1	1		1	1	2	1	0	1	3		1	2	2
10236	3	8	336	1	28	2	1	1		3	3	32	3	1	2		1	3	4	5	2	1	3	3	1	1	71		10.1429	2	1	1	1	1	2	1	1		1	1	2	0	0	1	2		1	2	2
10240	3	8	340	1	28	2	4	1		1	3	32	3	4	5	Farmer	1	3	3	15	5	2	3	3	3	3	454		64.8571	15	2	2	2	2	1	1	1		1	1	2	1	0	1	1		1	2	2
10249	3	8	349	1	23	1	3	1		1	1	28	2	3	4		1	1	4	10	4	2	1	1	3	1	181		25.8571	6	1	1	1	1	1	1	1		1	1	1	0	0	1	1		1	2	2
10252	3	8	352	1	37	4	1	1		1	3	40	5	3	4		1	3	4	7	3	1	5	4	3	1	218		31.1429	7	1	1	1	1	1	1	1		1	1	1	0	0	1	2		1	2	2
10262	3	8	362	1	28	2	5	1		1	3	30	3	2	4		1	3	4	5	2	2	2	2	3	2	62		8.85714	2	1	1	1	1	2	1	1		1	1	2	0	0	1	1		1	2	3
10263	3	8	363	1	26	2	1	1		3	3	28	2	1	3		3	3	4	4	1	1	2	2	1	2	207		29.5714	6	1	1	1	1	1	1	1		1	1	2	0	0	1	2		1	2	3
10266	3	8	366	1	35	4	1	1		3	3	38	4	1	2		3	3	4	6	2	1	4	4	2	2	221		31.5714	7	1	1	1	1	2	1	1		1	1	1	0	0	1	2		1	2	2
10270	3	8	370	1	35	4	1	1		1	3	38	4	3	5	Driver	1	3	3	8	3	1	6	4	2	1	308		44	10	1	1	1	1	2	1	1		1	1	1	0	0	1	1		1	2	2
10276	3	8	377	1	23	1	2	1		3	3	26	2	1	2		3	3	4	4	1	2	1	1	3	1	226		32.2857	7	1	1	1	1	1	1	1		1	1	2	0	0	1	2		1	2	2
10282	3	8	383	1	30	3	2	1		3	3	32	3	3	5	Driver	3	3	3	7	3	2	4	4	2	2	272		38.8571	9	1	1	1	1	1	1	1		1	1	2	1	0	0	1		1	2	3
10286	3	8	387	1	30	3	2	1		1	3	32	3	1	5	Driver	1	3	2	5	2	1	3	3	1	2	860		122.857	28	3	3	3	3	2	1	1		1	1	1	1	0	1	2		1	2	3
10291	3	8	392	1	30	3	1	1		1	3	32	3	2	4		1	3	3	5	2	1	3	3	3	2	475		67.8571	15	2	2	2	2	2	1	1		1	1	2	1	0	1	1		1	2	3
10292	3	8	393	1	30	3	1	1		1	3	32	3	1	4		1	3	2	6	2	1	4	4	1	2	374		53.4286	12	1	1	2	1	2	1	1		1	1	1	1	0	1	2		1	2	2
10302	3	8	403	1	28	2	1	1		1	3	32	3	1	4		1	3	4	3	1	1	1	1	1	1	127		18.1429	4	1	1	1	1	1	1	1		1	1	1	0	0	1	1		1	2	3
10304	3	8	405	1	24	1	1	1		1	1	28	2	5	4		1	1	4	3	1	1	1	1	1	1	1014		144.857	33	3	3	3	3	2	1	1		1	1	1	0	0	1	1		1	2	3
10310	3	8	411	1	30	3	1	1		1	1	32	3	1	2		1	1	4	5	2	1	3	3	3	3	94		13.4286	3	1	1	1	1	1	1	1		1	1	1	1	0	1	1		1	2	2
10317	3	8	418	1	32	3	1	1		1	1	35	4	2	2		1	1	4	6	2	1	4	4	1	1	737		105.286	24	3	2	3	2	1	1	1		1	1	1	0	0	1	2		1	2	3
10325	3	8	427	1	24	1	1	1		1	3	28	2	4	5	Farmer	1	3	4	7	3	2	1	1	2	1	865		123.571	28	3	3	3	3	1	1	1		1	1	2	0	0	1	3		1	2	2
10327	3	9	2	1	29	2	3	1		1	1	32	3	2	5	Saperaa	1	1	4	6	2	2	2	2	1	1	672		96	22	2	2	2	2	1	1	1			1	1	0	0	1	2		2	2	3
10329	3	9	4	1	28	2	1	1		1	3	37	4	4	4		1	3	2	6	2	1	4	4	3	1	1311		187.286	43	3	4	3	4	2	1	1			1	2	1	0	1	3		2	2	3
10330	3	9	5	1	28	2	3	1		1	3	34	3	4	5	Driver	1	3	3	8	3	1	2	2	3	1	1075		153.571	35	3	3	3	3	1	1	2			2	2	1	0	1	3		1	2	2
10338	3	9	13	1	25	2	5	1		1	3	30	3	5	5	pvt. Job	1	3	2	9	4	2	2	2	2	1	266		38	8	1	1	1	1	1	1	1			1	2	1	0	1	3		1	2	2
10341	3	9	16	1	28	2	1	1		1	3	35	4	3	2		1	3	4	6	2	1	4	4	3	1	1123		160.429	37	3	4	3	4	2	1	1			1	1	0	0	1	1		2	2	2
10343	3	9	18	1	23	1	5	1		1	3	26	2	4	5	Pvt. job	1	3	2	8	3	2	1	1	2	1	353		50.4286	11	1	1	1	1	1	1	1			1	2	1	0	1	1		1	2	2
10345	3	9	20	1	24	1	4	1		1	3	28	2	5	5	Driver	1	3	4	10	4	2	2	2	3	2	402		57.4286	13	2	2	2	2	1	1	2			2	2	0	0	1	1		1	2	2
10357	3	9	32	1	24	1	2	1		1	1	27	2	4	3		1	1	2	3	1	1	1	1	3	1	910		130	30	3	3	3	3	2	1	1			1	1	0	0	1	1		1	2	3
10365	3	9	40	1	24	1	1	1		1	1	31	3	1	2		1	1	4	3	1	1	1	1	2	1	254		36.2857	8	1	1	1	1	1	1	1			1	1	0	0	1	2		1	2	2
10367	3	9	42	1	23	1	3	1		1	1	27	2	4	3		1	1	1	10	4	2	1	1	2	1	279		39.8571	9	1	1	1	1	2	1	1			1	1	1	0	0	1		1	2	3
10369	3	9	44	1	24	1	1	1		1	3	28	2	4	2		1	1	4	4	1	1	2	2	2	2	668		95.4286	22	2	2	2	2	1	1	1			1	2	1	0	0	1		1	2	3
10370	3	9	45	1	21	1	1	1		1	1	24	1	1	2		1	1	4	3	1	1	1	1	1	1	215		30.7143	7	1	1	1	1	1	1	1			1	1	0	0	1	2		1	2	2
10379	3	9	54	1	19	1	2	1		3	3	25	2	2	3		3	3	4	5	2	1	1	1	2	1	335		47.8571	11	1	1	1	1	2	1	1			1	2	0	0	1	2		1	2	2
10381	3	9	56	1	35	4	3	1		1	3	42	5	4	4		1	3	2	9	4	2	5	4	2	3	617		88.1429	20	2	2	2	2	1	1	1			1	2	0	0	1	1		1	2	2
10382	3	9	57	1	27	2	6	1		1	3	32	3	5	3		1	3	2	4	1	1	2	2	2	1	1005		143.571	33	3	3	3	3	2	1	1			1	2	1	0	0	1		2	2	3
10385	3	9	60	1	25	2	3	1		1	1	28	2	2	2		1	1	4	3	1	1	1	1	2	1	460		65.7143	15	2	2	2	2	2	1	1			1	2	0	0	1	2		1	1	3
10386	3	9	61	1	26	2	3	1		1	3	28	2	4	4		1	3	3	5	2	2	1	1	2	1	420		60	14	2	2	2	2	1	1	1			1	1	0	0	1	2		1	1	2
10390	3	9	65	1	25	2	3	1		1	3	28	2	4	1		1	3	4	11	5	2	1	1	2	1	359		51.2857	11	1	1	1	1	1	1	1			1	2	1	0	1	3		1	2	2
10396	3	9	71	1	30	3	1	1		1	3	32	3	2	4		1	3	2	12	5	2	3	3	3	2	793		113.286	26	3	3	3	3	2	1	1			1	2	1	0	0	1		2	2	2
10398	3	9	73	1	32	3	3	1		1	3	37	4	1	4		1	3	4	5	2	1	3	3	1	2	793		113.286	26	3	3	3	3	1	1	1			1	2	0	0	1	2		1	2	2
10399	3	9	74	1	26	2	2	1		1	3	32	3	6	4		1	3	2	5	2	2	2	2	1	2	328		46.8571	10	1	1	1	1	2	1	1			1	2	0	0	1	2		2	2	2
10403	3	9	78	1	25	2	6	1		1	3	28	2	4	4		1	3	2	12	5	2	2	2	3	2	287		41	9	1	1	1	1	1	1	1			1	2	1	0	1	3		2	2	2
10407	3	9	82	1	30	3	1	1		1	1	37	4	3	1		1	1	4	5	2	1	3	3	1	1	698		99.7143	23	2	2	2	2	2	1	1			1	2	0	0	1	2		1	2	2
10408	3	9	83	1	29	2	4	1		1	1	34	3	2	2		1	1	4	4	1	1	2	2	1	2	797		113.857	26	3	3	3	3	1	99	1			1	2	0	0	1	2		1	2	3
10410	3	9	85	1	32	3	3	1		1	1	37	4	6	4		1	1	2	10	4	2	2	2	3	1	860		122.857	28	3	3	3	3	1	1	1			1	2	0	0	1	2		1	2	2
10415	3	9	90	1	36	4	3	1		1	1	41	5	4	3		1	1	2	6	2	1	4	4	1	1	502		71.7143	16	2	2	2	2	1	1	1			1	2	0	0	1	2		1	2	3
10416	3	9	91	1	23	1	6	1		1	3	28	2	6	5	Pvt .job	1	3	2	6	2	2	1	1	2	1	293		41.8571	9	1	1	1	1	1	1	1			1	2	1	0	1	3		1	2	2
10419	3	9	94	1	28	2	1	1		3	3	38	4	3	4		3	3	1	5	2	1	3	3	3	2	326		46.5714	10	1	1	1	1	1	1	1			1	2	0	0	1	2		1	2	2
10428	3	9	105	1	28	2	5	1		1	3	30	3	5	4		1	3	4	8	3	2	1	1	2	1	715		102.143	23	2	2	2	2	1	1	1			1	2	0	0	1	2		1	2	2
10431	3	9	108	1	34	3	2	1		1	3	40	5	2	2		1	3	4	7	3	1	5	4	3	1	420		60	14	2	2	2	2	2	1	1			1	2	0	0	1	2		2	2	2
10438	3	9	115	1	23	1	3	1		1	3	26	2	3	5	Driver	1	1	4	3	1	1	1	1	1	1	372		53.1429	12	1	1	2	1	2	1	1			1	2	1	0	0	1		2	2	2
10441	3	9	118	1	26	2	4	1		1	3	30	3	6	4		1	3	2	3	1	1	1	1	2	1	1531		218.714	51	3	4	3	4	1	1	1			1	2	1	0	0	1		1	2	2
10442	3	9	119	1	32	3	1	1		1	3	38	4	4	4		1	1	3	7	3	2	3	3	2	1	818		116.857	27	3	3	3	3	1	1	1			1	2	1	0	0	1		1	2	2
10448	3	9	125	1	29	2	4	1		1	3	35	4	5	4		1	3	2	7	3	2	3	3	2	3	404		57.7143	13	2	2	2	2	1	1	1			1	1	1	0	0	1		1	2	2
10449	3	9	126	1	26	2	4	1		1	3	30	3	4	1		1	3	4	3	1	1	1	1	2	1	1479		211.286	49	3	4	3	4	2	1	1			1	1	0	0	1	2		1	2	2
10453	3	9	130	1	25	2	4	1		1	3	30	3	4	5	Driver	1	3	2	6	2	2	1	1	2	1	1715		245	57	3	4	3	4	1	1	1			1	1	0	0	1	2		1	2	2
10454	3	9	131	1	32	3	3	1		1	3	37	4	4	5	Driver	1	3	4	5	2	1	3	3	2	1	1053		150.429	35	3	3	3	3	1	1	1			1	2	0	0	1	2		1	2	2
10456	3	9	133	1	27	2	4	1		1	3	30	3	5	5	Driver	1	3	2	4	1	1	1	1	2	1	1598		228.286	53	3	4	3	4	2	1	1			1	1	0	0	1	2		1	2	3
10460	3	9	137	1	24	1	1	1		1	3	27	2	1	2		1	3	4	3	1	1	1	1	1	1	559		79.8571	18	2	2	2	2	1	1	1			1	2	0	0	1	2		1	2	2
10464	3	9	141	1	21	1	3	1		1	3	25	2	3	2		1	3	4	3	1	1	1	1	1	1	168		24	5	1	1	1	1	2	1	2			2	2	0	0	1	2		1	2	3
10477	3	9	154	1	27	2	2	1		1	1	35	4	3	2		1	1	4	4	1	1	2	2	1	1	869		124.143	28	3	3	3	3	1	1	1			1	2	0	0	1	2		1	1	3
10484	3	9	161	1	32	3	3	1		1	3	36	4	4	5	Pvt job	1	3	2	5	2	1	3	3	3	1	1230		175.714	41	3	4	3	4	1	1	1			1	2	1	0	1	3		1	2	3
10486	3	9	163	1	30	3	3	1		1	3	38	4	5	4		1	3	2	9	4	2	2	2	3	1	263		37.5714	8	1	1	1	1	1	1	2			2	1	1	0	0	1		1	2	2
10489	3	9	166	1	28	2	2	1		1	3	35	4	3	4		1	3	2	4	1	1	2	2	2	1	1609		229.857	53	3	4	3	4	2	1	1			1	1	0	0	1	2		1	2	2
10501	3	9	178	1	22	1	6	1		1	3	28	2	2	2		1	3	3	8	3	2	1	1	2	1	254		36.2857	8	1	1	1	1	1	1	1			1	2	1	0	1	3		2	2	2
10502	3	9	179	1	34	3	1	1		1	3	38	4	3	4		1	3	2	6	2	1	4	4	3	2	375		53.5714	12	1	1	2	1	2	1	1			1	2	0	0	1	2		2	2	2
10503	3	9	180	1	27	2	1	1		1	3	36	4	1	2		1	3	2	7	3	1	5	4	2	2	826		118	27	3	3	3	3	1	1	1			1	1	0	0	1	2		1	2	2
10504	3	9	181	1	23	1	5	1		1	3	28	2	4	4		1	3	4	11	5	2	1	1	3	1	345		49.2857	11	1	1	1	1	2	1	1			1	2	0	0	1	2		2	2	3
10515	3	9	192	1	27	2	2	1		3	3	34	3	2	2		3	3	2	8	3	2	2	2	3	1	506		72.2857	16	2	2	2	2	1	1	1			1	1	0	0	1	2		1	2	2
10516	3	9	193	1	21	1	4	1		3	3	25	2	3	3		3	3	4	3	1	1	1	1	1	1	418		59.7143	13	2	2	2	2	2	1	1			1	2	1	0	0	2		1	2	2
10522	3	9	199	1	30	3	1	1		1	3	36	4	3	2		1	3	4	6	2	1	4	4	1	1	520		74.2857	17	2	2	2	2	1	1	1			1	2	0	0	1	2		1	2	3
10529	3	9	206	1	23	1	3	1		1	3	27	2	5	5	Driver	1	3	4	3	1	1	1	1	2	1	592		84.5714	19	2	2	2	2	2	1	1			1	2	0	0	1	2		1	2	3
10531	3	9	208	1	28	2	2	1		1	3	34	3	3	3		1	3	4	4	1	1	2	2	3	1	472		67.4286	15	2	2	2	2	1	1	1			1	1	0	0	1	2		1	1	3
10541	3	9	218	1	24	1	3	1		1	3	28	2	6	2		1	3	2	5	2	2	1	1	3	1	149		21.2857	4	1	1	1	1	1	1	1			1	1	1	0	0	1		1	2	2
10543	3	9	220	1	35	4	2	1		1	1	40	5	2	4		1	1	2	9	4	1	7	4	1	2	773		110.429	25	3	3	3	3	1	1	1			1	1	0	0	1	2		1	2	3
10544	3	9	221	1	23	1	6	1		1	3	25	2	6	5	Pvt job	1	3	2	15	5	2	1	1	2	1	268		38.2857	8	1	1	1	1	2	1	1			1	2	1	0	1	3		1	2	2
10559	3	9	236	1	25	2	6	1		1	1	28	2	4	3		1	1	4	5	2	2	1	1	2	1	421		60.1429	14	2	2	2	2	1	1	1			1	1	1	0	0	1		1	2	2
10564	3	9	241	1	32	3	5	1		1	1	42	5	3	3		1	1	4	5	2	1	3	3	2	1	1136		162.286	37	3	4	3	4	1	1	1			1	2	0	0	1	2		2	2	2
10574	3	9	251	1	28	2	3	1		1	1	36	4	5	3		1	1	2	5	2	1	3	3	2	1	1257		179.571	41	3	4	3	4	1	1	1			1	2	1	0	0	1		1	2	2
10575	3	9	252	1	22	1	3	1		3	3	26	2	2	4		3	3	2	5	2	2	2	2	1	2	262		37.4286	8	1	1	1	1	1	1	1			1	2	0	0	1	2		1	2	3
10576	3	9	253	1	20	1	3	1		1	1	25	2	2	2		1	1	1	6	2	2	1	1	1	1	234		33.4286	7	1	1	1	1	1	1	1			1	2	0	0	1	2		1	2	3
10581	3	9	258	1	27	2	3	1		3	3	29	2	5	2		3	3	2	5	2	1	3	3	2	2	493		70.4286	16	2	2	2	2	2	1	2			2	2	0	0	1	2		2	2	2
10582	3	9	259	1	34	3	5	1		1	3	37	4	6	4		1	3	3	10	4	2	4	4	2	1	180		25.7143	6	1	1	1	1	1	1	2			2	2	0	0	1	2		1	2	3
10584	3	9	261	1	25	2	6	1		1	3	32	3	5	4		1	3	3	7	3	2	2	2	2	2	306		43.7143	10	1	1	1	1	2	1	2			2	1	1	0	0	1		1	2	2
10590	3	9	267	1	24	1	6	1		1	3	28	2	4	4		1	3	4	10	4	2	1	1	3	1	523		74.7143	17	2	2	2	2	2	1	1			1	1	1	0	1	3		2	2	2
10593	3	9	270	1	28	2	1	1		1	1	34	3	2	2		1	1	4	5	2	1	3	3	2	2	442		63.1429	14	2	2	2	2	1	1	1			1	2	0	0	1	2		1	2	2
10594	3	9	271	1	22	1	3	1		1	1	34	3	2	2		1	1	4	3	1	1	1	1	2	1	450		64.2857	15	2	2	2	2	2	1	1			1	2	0	0	1	2		1	2	3
10612	3	9	289	1	27	2	2	1		1	1	30	3	3	2		1	1	4	4	1	1	2	2	3	1	980		140	32	3	3	3	3	1	1	1			1	2	0	0	1	2		1	2	3
10618	3	9	295	1	26	2	1	1		1	1	35	4	2	2		1	1	2	3	1	1	1	1	3	1	1186		169.429	39	3	4	3	4	2	1	1			1	2	0	0	1	2		1	2	2
10627	3	9	304	1	26	2	4	1		1	3	28	2	4	4		1	3	2	4	1	1	2	2	2	2	356		50.8571	11	1	1	1	1	1	1	1			1	2	1	0	0	1		1	2	2
10629	3	9	306	1	27	2	3	1		1	3	34	3	3	3		1	3	4	7	3	2	2	2	3	1	304		43.4286	10	1	1	1	1	1	1	1			1	2	1	0	1	3		1	2	2
10631	3	9	308	1	28	2	1	1		1	3	34	3	5	2		1	3	4	11	5	2	4	4	2	2	592		84.5714	19	2	2	2	2	2	2	2			2	1	1	0	1	3		2	2	2
10632	3	9	309	1	24	1	4	1		1	3	32	3	4	2		1	3	3	4	1	1	2	2	1	2	139		19.8571	4	1	1	1	1	2	2	2			2	2	0	0	1	2		2	2	2
10634	3	9	311	1	37	4	3	1		1	3	42	5	1	2		1	3	4	5	2	1	3	3	2	2	757		108.143	25	3	3	3	3	2	1	1			1	1	1	0	0	1		1	2	3
10655	3	9	332	1	27	2	4	1		3	3	35	4	4	3		3	3	2	10	4	2	2	2	2	2	258		36.8571	8	1	1	1	1	1	1	1			1	2	1	0	0	1		2	1	3
10656	3	9	333	1	26	2	6	5	Teacher	3	3	40	5	6	5	Pvt job	3	3	2	10	4	2	2	2	2	1	825		117.857	27	3	3	3	3	2	1	1			1	2	1	0	0	1		2	1	3
10675	3	9	352	1	24	1	2	1		3	3	60	5	3	2		3	3	2	5	2	2	1	1	2	1	221		31.5714	7	1	1	1	1	1	1	1			1	2	1	0	0	1		1	2	3
10676	3	9	353	1	30	3	5	1		3	3	34	3	3	2		3	3	3	8	3	2	3	3	2	1	382		54.5714	12	1	1	2	1	2	1	1			1	2	1	0	0	1		1	2	3
10680	3	9	357	1	30	3	2	1		3	3	67	5	2	4		3	3	2	14	5	2	2	2	2	1	908		129.714	30	3	3	3	3	1	1	1			1	1	1	0	0	2		1	2	3
10682	3	9	359	1	22	1	5	1		3	3	25	2	1	3		3	3	2	7	3	2	1	1	2	1	230		32.8571	7	1	1	1	1	1	1	1			1	2	1	0	0	1		1	2	3
10684	3	9	361	1	30	3	1	1		1	1	35	4	3	3		1	1	4	3	1	1	1	1	2	1	1434		204.857	47	3	4	3	4	2	1	1			1	2	1	0	0	1		2	2	3
10692	3	9	369	1	21	1	6	1		3	3	23	1	3	4		3	3	2	7	3	2	1	1	2	1	184		26.2857	6	1	1	1	1	2	1	1			1	2	1	0	0	1		1	2	3
10696	3	9	373	1	27	2	3	1		2	3	34	3	3	4		3	3	2	4	1	1	2	2	3	1	1192		170.286	39	3	4	3	4	2	1	1			1	2	1	0	0	1		1	2	3
10701	3	9	378	1	27	2	1	1		3	3	32	3	2	4		3	3	2	4	1	2	1	1	1	1	690		98.5714	23	2	2	2	2	1	1	1			1	2	0	0	1	2		1	2	3
10702	3	9	379	1	24	1	2	1		1	3	29	2	2	3		1	3	4	3	1	1	1	1	2	1	961		137.286	32	3	3	3	3	2	1	1			1	1	1	0	1	1		1	2	3
10706	3	9	4	1	28	2	2	1		3	3	30	3	3	5	Farmer	3	3	4	12	5	2	3	3	2	1	801		114.429	26	3	3	3	3	1	1	1			1	2	1	0	1	1		1	2	2
10707	3	9	5	1	29	2	4	1		1	3	32	3	4	5	farmer	1	3	4	5	2	1	3	3	1	2	780		111.429	26	3	3	3	3	2	1	1			1	2	0	0	1	2		1	2	3
10710	3	9	8	1	25	2	4	1		1	3	28	2	2	2		1	3	4	3	1	1	1	1	2	1	924		132	30	3	3	3	3	1	1	1			1	2	0	0	1	2		1	2	3
10713	3	9	11	1	26	2	4	1		1	3	28	2	4	4		1	3	2	7	3	2	2	2	3	2	494		70.5714	16	2	2	2	2	1	1	1			1	2	0	0	1	1		1	2	2
10721	3	9	19	1	30	3	1	1		1	1	34	3	2	2		1	1	4	6	2	1	4	4	1	2	363		51.8571	12	1	1	2	1	1	1	1			1	2	0	0	1	2		1	2	3
10723	3	9	21	1	21	1	3	1		1	3	25	2	1	2		1	3	4	3	1	1	1	1	3	1	448		64	14	2	2	2	2	1	1	1			1	2	0	0	1	2		1	2	3
10727	3	9	25	1	26	2	1	1		1	3	30	3	4	2		1	3	2	4	1	1	2	2	2	2	876		125.143	29	3	3	3	3	1	1	1			1	2	1	0	1	1		2	2	2
10732	3	9	30	1	26	2	1	1		1	3	28	2	1	2		1	3	4	4	1	1	2	2	1	2	693		99	23	2	2	2	2	2	1	1			1	1	0	0	1	2		1	2	2
10751	3	9	51	1	32	3	99	1		3	3	35	4	3	3		3	3	2	10	4	2	5	4	2	1	371		53	12	1	1	2	1	1	1	1			1	2	1	0	1	1		1	1	2
10759	3	9	59	1	26	2	2	1		1	3	28	2	2	5	Farmer	1	3	4	6	2	1	4	4	3	2	401		57.2857	13	2	2	2	2	1	1	1			1	2	0	0	1	2		1	2	3
10760	3	9	60	1	26	2	3	1		1	1	30	3	4	5	farmer	1	1	2	4	1	1	2	2	1	1	817		116.714	27	3	3	3	3	2	1	1			1	2	0	0	0	4		2	2	3
10766	3	9	66	1	23	1	4	1		1	1	27	2	3	2		1	1	2	8	3	2	1	1	1	1	568		81.1429	18	2	2	2	2	2	1	1			1	2	0	0	1	1		1	2	2
10772	3	9	72	1	28	2	1	1		1	3	30	3	5	3		1	3	2	9	4	2	2	2	3	1	1424		203.429	47	3	4	3	4	1	1	1			1	1	1	0	1	3		1	2	2
10775	3	9	75	1	24	1	4	1		1	3	26	2	4	2		1	3	4	4	1	1	2	2	3	2	436		62.2857	14	2	2	2	2	2	1	1			1	1	0	0	1	1		1	2	2
10778	3	9	78	1	30	3	1	1		1	1	35	4	1	2		1	1	2	6	2	1	4	4	3	2	154		22	5	1	1	1	1	1	1	1			1	2	0	0	1	2		1	2	2
10783	3	9	83	1	24	1	3	1		1	1	30	3	5	5	Job	1	1	3	7	3	2	2	2	1	2	197		28.1429	6	1	1	1	1	2	1	1			1	2	1	0	1	3		1	2	2
10797	3	9	97	1	26	2	1	1		1	1	28	2	2	2		1	1	4	4	1	1	2	2	1	2	254		36.2857	8	1	1	1	1	1	1	1			1	2	0	0	1	2		1	2	3
10799	3	9	99	1	25	2	5	1		1	3	30	3	4	3		1	1	2	5	2	2	1	1	3	1	466		66.5714	15	2	2	2	2	1	1	1			1	2	1	0	1	3		2	2	2
10801	3	9	102	1	27	2	3	2		1	3	30	3	2	2		1	3	2	6	2	1	4	4	1	1	950		135.714	31	3	3	3	3	2	1	1			1	2	0	0	1	2		1	1	3
10802	3	9	103	1	35	4	2	1		1	3	40	5	4	2		1	3	2	8	3	2	4	4	3	1	864		123.429	28	3	3	3	3	1	1	1			1	2	0	0	1	1		1	1	3
10806	3	9	107	1	25	2	4	1		1	3	28	2	3	5	job	1	3	4	4	1	1	2	2	3	2	398		56.8571	13	2	2	2	2	1	2	2			2	2	0	0	1	2		1	1	3
10813	3	9	114	1	21	1	5	1		1	1	33	3	5	3		1	1	4	4	1	2	1	1	3	1	557		79.5714	18	2	2	2	2	1	1	1			1	2	1	0	1	3		1	1	2
10829	3	9	130	1	21	1	3	1		1	3	25	2	5	4		1	3	2	14	5	2	1	1	2	1	206		29.4286	6	1	1	1	1	2	1	1			1	1	1	0	1	3		2	2	2
10832	3	9	133	1	23	1	3	1		1	3	28	2	4	5	Job	1	3	2	4	1	1	2	2	3	2	791		113	26	3	3	3	3	2	1	1			1	2	0	0	1	1		1	2	3
10833	3	9	134	1	27	2	2	1		1	3	32	3	4	5	Job	1	3	2	11	5	2	2	2	2	1	1415		202.143	47	3	4	3	4	1	1	1			1	1	1	0	1	1		1	2	2
10844	3	9	145	1	25	2	3	1		1	3	32	3	4	2		1	3	4	4	1	1	2	2	3	1	610		87.1429	20	2	2	2	2	2	1	1			1	2	0	0	1	2		1	2	2
10845	3	9	147	1	30	3	4	1		1	3	35	4	5	5	farmer	1	3	3	6	2	2	2	2	3	2	839		119.857	27	3	3	3	3	1	1	1			1	2	1	0	1	3		1	2	2
10852	3	9	154	1	30	3	3	1		1	3	35	4	3	3		1	3	4	13	5	2	3	3	3	1	575		82.1429	19	2	2	2	2	1	1	1			1	1	1	0	1	2		1	2	2
10856	3	9	158	1	28	2	5	1		1	3	30	3	4	4		1	3	2	3	1	1	1	1	3	1	134		19.1429	4	1	1	1	1	1	1	1			1	2	1	0	1	3		2	2	3
10866	3	9	168	1	26	2	3	1		1	3	27	2	4	5	Framer	1	3	2	7	3	2	2	2	2	2	422		60.2857	14	2	2	2	2	2	1	1			1	2	1	0	1	1		1	1	2
10870	3	9	172	1	28	2	3	1		1	3	32	3	3	2		1	3	4	6	2	1	4	4	3	2	245		35	8	1	1	1	1	1	1	2			2	2	1	0	1	3		2	1	2
10871	3	9	173	1	26	2	3	1		1	3	30	3	2	2		1	3	4	3	1	1	1	1	1	1	502		71.7143	16	2	2	2	2	2	1	1			1	2	1	0	1	3		1	1	2
10878	3	9	181	1	21	1	1	1		1	1	25	2	3	2		1	1	4	3	1	1	1	1	2	1	608		86.8571	20	2	2	2	2	1	1	1			1	2	0	0	1	2		1	2	2
10880	3	9	183	1	26	2	4	1		1	1	35	4	4	2		1	1	4	4	1	1	2	2	2	2	384		54.8571	12	1	1	2	1	1	1	1			1	2	1	0	1	3		1	2	2
10892	3	9	195	1	23	1	3	1		1	3	28	2	3	2		1	3	4	4	1	1	2	2	3	2	901		128.714	30	3	3	3	3	2	1	1			1	2	0	0	1	2		1	2	3
10894	3	9	197	1	23	1	2	1		1	3	35	4	1	5	job	1	3	2	6	2	2	1	1	2	1	1112		158.857	37	3	4	3	4	2	1	1			1	2	1	0	1	3		1	2	2
10895	3	9	198	1	31	3	2	1		1	1	35	4	1	3		1	1	3	6	2	1	4	4	2	1	1092		156	36	3	3	3	3	1	1	1			1	2	1	0	0	1		1	2	3
10911	3	9	214	1	26	2	1	1		1	3	28	2	1	2		1	3	4	4	1	1	2	2	1	1	1103		157.571	36	3	3	3	3	1	1	1			1	2	0	0	1	1		1	2	3
10916	3	9	219	1	29	2	4	1		1	3	35	4	6	5	farmer	1	3	2	6	2	2	2	2	2	1	1486		212.286	49	3	4	3	4	2	1	1			1	2	0	0	1	2		1	2	2
10918	3	9	221	1	31	3	2	1		1	3	35	4	1	2		1	3	2	7	3	2	3	3	2	2	690		98.5714	23	2	2	2	2	1	1	1			1	2	0	0	1	2		1	2	3
10920	3	9	223	1	30	3	2	1		1	3	48	5	4	4		1	3	2	10	4	2	2	2	3	1	1216		173.714	40	3	4	3	4	1	1	1			1	1	1	0	1	3		1	2	2
10936	3	9	239	1	32	3	3	1		1	1	35	4	3	2		1	3	4	5	2	1	3	3	3	2	806		115.143	26	3	3	3	3	1	1	1			1	2	0	0	1	2		1	2	2
10944	3	9	247	1	25	2	1	1		1	1	27	2	3	2		1	1	4	4	1	1	2	2	2	1	437		62.4286	14	2	2	2	2	1	1	1			1	2	0	0	1	2		1	2	3
10954	3	9	257	1	25	2	3	1		1	3	27	2	4	5	Farmer	1	3	4	4	1	1	2	2	3	1	877		125.286	29	3	3	3	3	2	1	1			1	1	1	0	1	3		1	2	2
10957	3	9	260	1	24	1	5	1		1	3	28	2	4	3		1	3	4	13	5	2	2	2	3	2	127		18.1429	4	1	1	1	1	1	1	1			1	2	1	0	1	3		1	2	2
10960	3	9	263	1	30	3	3	2		1	3	30	3	3	4		1	3	4	5	2	1	3	3	2	1	369		52.7143	12	1	1	2	1	2	2	2			2	2	1	0	1	3		1	2	3
10972	3	9	275	1	21	1	3	1		1	3	27	2	3	4		1	3	3	12	5	2	1	1	3	1	290		41.4286	9	1	1	1	1	2	1	1			1	2	1	0	1	3		1	2	2
10973	3	9	276	1	38	4	3	1		1	3	45	5	3	5	farmer	1	3	3	8	3	1	6	4	3	2	741		105.857	24	3	2	3	2	2	1	2			2	1	1	0	1	3		1	2	2
10978	3	9	281	1	26	2	4	1		1	3	30	3	1	2		1	3	3	8	3	2	2	2	1	2	161		23	5	1	1	1	1	1	1	1			1	2	0	0	1	2		1	1	2
10983	3	9	286	1	24	1	5	1		1	3	25	2	5	5	job	2	3	4	7	3	2	2	2	2	2	208		29.7143	6	1	1	1	1	1	1	1			1	2	0	0	1	2		1	2	2
10985	3	9	288	1	32	3	1	2		1	1	35	4	4	2		1	1	4	8	3	1	6	4	1	1	1250		178.571	41	3	4	3	4	1	1	1			1	2	0	0	1	2		1	2	2
10997	3	9	300	1	27	2	2	1		3	3	27	2	2	3		3	3	2	11	5	2	1	1	2	1	513		73.2857	17	2	2	2	2	1	1	1			1	1	1	0	0	1		1	1	3
11002	3	9	305	1	25	2	6	1		3	3	27	2	4	2		3	3	4	8	3	2	1	1	2	1	798		114	26	3	3	3	3	1	1	1			1	2	1	0	0	1		2	1	3
11018	3	9	321	1	36	4	1	1		3	3	40	5	1	3		3	3	4	7	3	2	4	4	2	1	903		129	30	3	3	3	3	2	1	1			1	2	1	0	0	1		1	2	3
11019	3	9	322	1	33	3	1	1		3	3	35	4	2	3		3	3	4	7	3	1	5	4	1	2	623		89	20	2	2	2	2	1	1	1			1	2	1	0	0	1		1	2	3
11022	3	9	325	1	28	2	3	1		3	3	40	5	3	3		3	3	4	6	2	2	2	2	2	1	536		76.5714	17	2	2	2	2	1	1	1			1	2	1	0	0	1		2	2	3
11036	3	9	339	1	25	2	1	1		3	3	32	3	1	3		3	3	4	4	1	1	2	2	2	1	428		61.1429	14	2	2	2	2	2	1	1			1	2	1	0	0	1		2	1	3
11040	3	9	980	1	24	1	4	1		1	3	27	2	6	4		1	3	2	6	2	2	2	2	2	2	239		34.1429	7	1	1	1	1	2	1	2			2	1	1	0	1	3		1	2	2
11045	3	9	1035	1	25	2	4	1		1	3	27	2	6	5	Farmer	1	3	2	9	4	2	2	2	2	2	371		53	12	1	1	2	1	2	1	1			1	2	1	0	1	3		1	2	2
11046	3	9	1046	1	26	2	4	1		1	1	27	2	6	5	Farmer	1	1	2	3	1	1	1	1	3	1	799		114.143	26	3	3	3	3	2	1	1			1	2	0	0	1	1		2	2	3
11057	3	9	1157	1	30	3	1	1		1	3	32	3	2	5	Farmer	1	3	1	5	2	1	3	3	3	1	767		109.571	25	3	3	3	3	1	1	1			1	1	1	0	1	3		1	2	2
11062	3	9	1173	1	23	1	6	1		1	3	25	2	5	5	Farmer	1	3	2	8	3	2	1	1	3	1	285		40.7143	9	1	1	1	1	1	1	1			1	1	1	0	0	1		1	2	2
11066	3	9	1177	1	28	2	5	1		1	3	30	3	6	5	Government Job	1	3	4	4	1	1	2	2	3	2	469		67	15	2	2	2	2	1	1	1			1	1	1	0	0	1		2	2	3
11067	3	9	1178	1	25	2	1	1		1	3	28	2	3	5	Farmer	1	3	3	6	2	2	1	1	2	1	700		100	23	2	2	2	2	1	1	1			1	2	1	0	0	1		2	2	3
11071	3	9	1205	1	31	3	2	1		1	1	35	4	4	2		1	1	3	8	3	2	5	4	2	2	478		68.2857	15	2	2	2	2	2	1	1			1	2	0	0	1	1		1	2	2
11073	3	9	1227	1	25	2	2	1		1	1	27	2	3	2		1	1	4	3	1	1	1	1	3	1	448		64	14	2	2	2	2	1	1	1			1	1	0	0	1	1		2	2	3
11078	3	9	1243	1	26	2	6	1		1	3	26	2	6	5	Farmer	1	3	2	6	2	2	1	1	2	1	1440		205.714	48	3	4	3	4	1	1	1			1	1	1	0	0	1		1	2	2
11082	3	9	1247	1	28	2	6	1		1	1	30	3	6	2		1	1	2	6	2	2	2	2	3	2	282		40.2857	9	1	1	1	1	1	1	2			2	2	1	0	1	3		1	2	2
11085	3	9	1250	1	27	2	1	1		1	3	30	3	4	4		1	3	3	8	3	2	2	2	3	2	230		32.8571	7	1	1	1	1	1	1	1			1	2	0	0	1	1		2	2	2
11110	3	9	1277	1	23	1	1	1		1	3	30	3	1	2		1	3	4	3	1	1	1	1	1	1	313		44.7143	10	1	1	1	1	2	1	1			1	2	0	0	1	1		2	2	3
11112	3	9	1279	1	27	2	4	1		1	3	28	2	3	5	Farmer	1	3	4	6	2	2	2	2	2	1	492		70.2857	16	2	2	2	2	1	1	1			1	2	1	0	1	3		2	2	2
11113	3	9	1280	1	35	4	2	1		1	3	40	5	2	2		1	3	2	7	3	1	5	4	1	2	621		88.7143	20	2	2	2	2	1	1	1			1	2	0	0	1	2		1	2	3
11124	3	9	1292	1	32	3	2	1		1	1	35	4	4	2		1	1	2	7	3	2	3	3	1	1	914		130.571	30	3	3	3	3	1	1	1			1	1	0	0	1	2		2	1	2
11125	3	9	1293	1	30	3	2	1		1	3	38	4	4	2		1	3	4	6	2	1	4	4	3	2	404		57.7143	13	2	2	2	2	2	1	2			2	2	1	0	1	3		2	1	2
11126	3	9	1294	1	30	3	3	1		1	3	35	4	3	4		1	3	4	4	1	1	2	2	1	2	1089		155.571	36	3	3	3	3	1	2	2			2	2	0	0	1	1		2	1	2
11130	3	9	1298	1	35	4	1	1		1	1	40	5	4	2		1	1	4	6	2	1	4	4	3	1	1386		198	46	3	4	3	4	2	1	1			1	1	0	0	1	2		2	1	2
11134	3	9	1302	1	30	3	3	1		1	3	35	4	4	5	Farmer	1	3	2	15	5	2	3	3	3	1	1582		226	52	3	4	3	4	2	1	1			1	1	0	0	0	1		2	2	2
11135	3	9	1303	1	28	2	2	1		1	3	30	3	3	4		1	3	3	6	2	2	2	2	3	1	1107		158.143	36	3	3	3	3	1	1	1			1	1	0	0	1	1		2	2	2
11138	3	9	1306	1	26	2	3	1		1	3	28	2	4	4		1	3	2	9	4	2	2	2	3	2	551		78.7143	18	2	2	2	2	2	1	1			1	2	1	0	0	1		1	2	2
11143	3	9	1311	1	32	3	3	1		1	3	35	4	4	5	Farmer	1	3	2	20	5	2	4	4	3	1	837		119.571	27	3	3	3	3	1	1	1			1	1	0	0	1	2		1	2	2
11151	3	9	1319	1	28	2	1	1		1	3	30	3	1	2		1	3	4	6	2	1	4	4	3	2	316		45.1429	10	1	1	1	1	1	1	1			1	2	0	0	1	1		2	2	2
11166	3	9	1334	1	40	5	1	1		1	3	42	5	2	2		1	3	4	7	3	1	5	4	1	1	560		80	18	2	2	2	2	1	1	1			1	2	0	0	1	2		1	2	2
11176	3	9	1345	1	27	2	2	1		1	1	30	3	3	5	Farmer	1	1	2	6	2	2	3	3	2	2	485		69.2857	16	2	2	2	2	2	1	2			2	1	0	0	1	2		1	1	2
11178	3	9	1347	1	22	1	3	1		1	1	25	2	2	2		1	1	4	3	1	1	1	1	2	1	692		98.8571	23	2	2	2	2	1	1	1			1	1	0	0	1	2		1	1	3
11186	3	9	1355	1	27	2	4	1		1	1	30	3	5	4		1	1	4	4	1	1	2	2	3	1	936		133.714	31	3	3	3	3	1	1	1			1	2	1	0	1	3		1	2	2
11188	3	9	1357	1	35	4	1	1		1	3	40	5	1	5	Farmer	1	3	4	7	3	1	5	4	3	1	730		104.286	24	3	2	3	2	1	1	1			1	1	1	0	1	2		1	2	2
11190	3	9	1359	1	36	4	1	1		1	1	40	5	3	5	Farmer	1	1	3	4	1	1	3	3	3	1	1630		232.857	54	3	4	3	4	2	1	1			1	2	1	0	1	3		1	2	2
11192	3	9	1361	1	30	3	3	1		1	3	35	4	1	2		1	3	4	6	2	2	3	3	3	2	717		102.429	23	2	2	2	2	2	1	1			1	1	1	0	1	3		1	2	2
11218	3	9	1387	1	26	2	2	1		1	3	28	2	1	5	Farmer	1	3	3	7	3	2	2	2	2	2	589		84.1429	19	2	2	2	2	2	2	2			2	2	0	0	1	2		2	2	2
11229	3	9	1398	1	30	3	1	1		1	1	32	3	1	2		1	1	3	6	2	2	2	2	1	2	252		36	8	1	1	1	1	1	1	1			1	2	0	0	1	1		1	2	3
11231	3	9	1400	1	32	3	1	1		1	1	35	4	1	2		1	1	2	6	2	1	4	4	1	2	256		36.5714	8	1	1	1	1	2	1	1			1	1	1	0	1	3		1	2	3
11232	3	9	1401	1	26	2	1	1		3	3	30	3	1	2		3	3	4	6	2	2	3	3	3	1	1225		175	40	3	4	3	4	2	1	1			1	1	0	0	1	2		1	2	3
11242	3	9	1411	1	30	3	4	1		1	3	32	3	1	5	Farmer	1	3	4	6	2	1	4	4	2	2	156		22.2857	5	1	1	1	1	1	1	1			1	1	1	0	0	1		1	2	2
11261	3	9	1431	1	35	4	2	1		3	3	40	5	2	4		3	3	2	8	3	2	3	3	2	1	1608		229.714	53	3	4	3	4	1	1	1			1	2	1	1	1	1		1	2	2
11263	3	9	1434	1	23	1	2	1		1	1	26	2	1	2		1	1	4	3	1	1	1	1	1	1	316		45.1429	10	1	1	1	1	2	1	1			1	1	0	0	1	2		1	1	2
11264	3	9	1441	1	32	3	1	1		1	3	37	4	1	5	Farmer	1	3	4	6	2	1	4	4	1	2	806		115.143	26	3	3	3	3	1	1	1			1	1	1	0	1	3		1	2	2
11278	3	9	12	1	31	3	5	1		1	3	33	3	5	5	Farmer	1	3	3	11	5	2	1	1	3	1	591		84.4286	19	2	2	2	2	1	1	1			1	2	0	0	1	1		1	2	2
11280	3	9	14	1	22	1	5	1		1	3	25	2	6	4		1	3	2	5	2	2	1	1	3	1	907		129.571	30	3	3	3	3	1	1	1			1	1	0	0	1	1		1	2	2
11285	3	9	19	1	25	2	5	1		1	3	28	2	5	5	Farmer	1	3	2	10	4	2	2	2	2	2	1469		209.857	48	3	4	3	4	2	1	1			1	2	1	0	1	1		1	2	2
11288	3	9	22	1	28	2	1	1		1	1	32	3	1	2		1	1	4	3	1	1	1	1	3	1	1466		209.429	48	3	4	3	4	2	1	1			1	2	0	0	1	2		1	2	3
11289	3	9	23	1	25	2	2	1		1	3	28	2	2	5	Farmer	1	3	3	9	4	2	1	1	1	1	877		125.286	29	3	3	3	3	2	1	1			1	1	0	0	1	1		1	2	2
11317	3	9	51	1	32	3	1	1		3	3	33	3	4	5	Farmer	3	3	2	5	2	1	3	3	2	1	929		132.714	30	3	3	3	3	1	1	1			1	2	0	0	1	1		1	2	2
11319	3	9	53	1	25	2	3	1		1	1	28	2	3	3		1	1	4	3	1	1	1	1	2	1	816		116.571	27	3	3	3	3	1	1	1			1	2	1	0	0	1		1	2	3
11320	3	9	54	1	26	2	5	1		1	1	28	2	4	4		1	1	3	9	4	2	2	2	1	2	402		57.4286	13	2	2	2	2	1	1	1			1	1	0	0	1	2		1	1	3
11323	3	9	57	1	28	2	1	1		1	1	30	3	1	2		1	1	1	8	3	2	2	2	1	2	237		33.8571	7	1	1	1	1	2	1	1			1	1	0	0	1	1		1	1	3
11326	3	9	60	1	28		3	1		1	3	30	3	5	5	Farmer	1	3	4	4	1	1	2	2	2	1	742		106	24	3	2	3	2	1	1	1			1	1	1	0	1	3		1	1	2
11329	3	9	63	1	35	4	4	1		1	3	38	4	2	2		1	3	3	7	3	1	5	4	1	1	270		38.5714	9	1	1	1	1	1	1	1			1	1	1	0	1	1		1	1	3
11334	3	9	68	1	33	3	3	1		1	3	35	4	2	4		1	3	1	8	3	2	3	3	2	2	169		24.1429	5	1	1	1	1	1	1	1			1	2	0	0	1	1		1	2	2
11337	3	9	71	1	25	2	1	1		1	1	28	2	1	4		1	1	4	3	1	1	1	1	1	1	417		59.5714	13	2	2	2	2	1	1	1			1	2	0	0	1	1		1	2	2
11344	3	9	78	1	24	1	4	1		1	3	27	2	6	4		1	3	1	7	3	2	1	1	2	1	335		47.8571	11	1	1	1	1	1	1	1			1	2	1	0	1	3		1	2	2
11346	3	9	80	1	29	2	5	1		1	3	32	3	5	5	Farmer	1	3	2	4	1	2	2	2	2	2	413		59	13	2	2	2	2	1	1	2			2	2	1	0	1	2		1	2	2
11350	3	9	84	1	26	2	1	1		1	3	28	2	4	2		1	3	4	6	2	2	2	2	1	2	169		24.1429	5	1	1	1	1	2	1	1			1	2	0	0	1	2		1	2	2
11352	3	9	86	1	28	2	2	1		1	1	30	3	6	4		1	1	2	9	4	2	2	2	2	2	869		124.143	28	3	3	3	3	2	2	2			2	2	1	0	1	3		1	2	2
11356	3	9	91	1	30	3	2	1		3	3	32	3	1	2		3	3	3	6	2	1	4	4	3	2	1005		143.571	33	3	3	3	3	1	1	1			1	2	0	0	1	2		1	2	3
11367	3	9	102	1	26	2	2	1		1	3	28	2	1	2		1	3	4	8	3	2	2	2	3	2	281		40.1429	9	1	1	1	1	2	1	1			1	2	0	0	1	2		1	2	2
11368	3	9	103	1	30	3	1	1		1	1	28	2	1	2		1	1	2	8	3	1	6	4	3	1	1008		144	33	3	3	3	3	2	1	1			1	2	0	0	1	1		1	2	2
11371	3	9	106	1	35	4	2	1		1	1	38	4	4	2		1	1	2	6	2	1	4	4	3	1	1356		193.714	45	3	4	3	4	1	1	1			1	2	0	0	1	1		1	2	3
11374	3	9	109	1	28	2	3	1		1	1	30	3	5	5	Farmer	1	1	3	7	3	2	4	4	1	1	494		70.5714	16	2	2	2	2	2	1	1			1	2	1	0	1	3		2	2	2
11382	3	9	117	1	30	3	2	1		1	3	32	3	5	4		1	3	2	5	2	1	3	3	2	1	477		68.1429	15	2	2	2	2	1	1	1			1	2	1	0	1	1		1	2	3
11383	3	9	118	1	21	1	2	1		1	3	24	1	3	5	Farmer	1	3	2	6	2	2	1	1	2	1	345		49.2857	11	1	1	1	1	2	1	1			1	2	0	0	1	2		2	2	2
11386	3	9	121	1	28	2	6	1		1	3	30	3	5	5	Business Man	1	3	4	6	2	2	2	2	2	2	124		17.7143	4	1	1	1	1	1	1	1			1	1	1	0	1	2		1	2	2
11387	3	9	122	1	25	2	3	1		1	1	28	2	3	4		1	1	1	7	3	2	2	2	3	2	203		29	6	1	1	1	1	1	1	1			1	2	1	0	1	1		1	2	2
11389	3	9	124	1	28	2	3	1		1	3	30	3	3	2		1	3	2	11	5	2	2	2	3	2	688		98.2857	22	2	2	2	2	1	1	1			1	1	1	0	1	1		1	2	2
[truncated: 46 more rows]
[truncated: 128 more columns]
