# Supplementary material for: Where do mothers take their children for pneumonia care? Findings from three Indian states
Source: PLoS One. 2019 Apr 15;14(4):e0214331. doi: 10.1371/journal.pone.0214331 (PMC6464169; doi:10.1371/journal.pone.0214331)
Supplement: S2 Table — (XLSX) [file pone.0214331.s002.xlsx]

## Sheet: Sheet1
Variable ID	Variable Description	Variable Type
Sno	Serial number	Continuous Numeric
state	State	Categorical Variable 1- TN 2 - UP 3 - MP
district	Disrict	Categorical Variable 1- Krishnagiri 2- Thirunelveli 3 - Faizabad 4 - Kanpur 5 - Shrawasthi 6 - Panna 7 - Satna 8 - Bhopal
record_i	record_id	Continuous Numeric
famno	form number	Continuous Numeric
q1_1	Name of mother	String
q1_2	Age of Mother	Continuous Numeric
q1_2_g	Age of Mother code	Categorical Variable 1 -19 - 24, 2 - 25 - 29, 3 - 30 - 34, 4 - 35 - 39, 5, Greater than or equal to 40
q1_3	Education of Mother	Categorical Variable 1 - Non literate 2 - Primary school 3 - Middle shool 4 - High school 5 - Higher secondary 6 - Above high school
q1_4	Occupation of Mother	Categorical Variable 1 - Home maker 2 - Daily labourer 3 - Skilled worker 4 - Self employed 5 - other
q1_4_1	Occupation of Mother string	String
q1_5	Religion	Categorical Variable 1 - Hindu 2 - Christian 3 - Muslim 4 - Other
q1_6	Community	Categorical Variable 1 - SC 2-ST 3 - Others
q2_1	Name of father	String
q2_2	Age of Father	Continuous Numeric
q2_2_g	Age of Father code	Categorical Variable 1 -19 - 24, 2 - 25 - 29, 3 - 30 - 34, 4 - 35 - 39, 5, Greater than or equal to 40
q2_3	Education of Father	Categorical Variable 1 - Non literate 2 - Primary school 3 - Middle shool 4 - High school 5 - Higher secondary 6 - Above high school
q2_4	Occupation of Father	Categorical Variable 1 - Home maker 2 - Daily labourer 3 - Skilled worker 4 - Self employed 5 - other
q2_4_1	Occupation of Father string	String
q2_5	Religion	Categorical Variable 1 - Hindu 2 - Christian 3 - Muslim 4 - Other
q2_6	Community	Categorical Variable 1 - SC 2-ST 3 - Others
q3	What is the colour of your ration card	Categorical Variable 1 - Blue 2 - Yellow 3 - White 4 - No card
q4	Family Size	Continuous Numeric
q4_g	Family Size code	Categorical Variable 1 - Less than or equal to 4, 2 - 5 to 6, 3 - 7 to 8, 4 - 9 to 10, 5 - Greater than or equal to 11
q5	Family type	Categorical Variable 1 - Nuclear 2 - Non Nuclear
q6	Total no. of children for the interviewee	Continuous Numeric
q6_g	Total no. of children for the interviewee code	Categorical Variable 1 - 1, 2 - 2, 3 - 3, 4 - Greater than or eqaul to 4
q7	Type of house	Categorical Variable 1 - Kuccha 2 - Pucca 3 - Both
q8_1	No of children under five years in the household	Continuous Numeric
q8_1_1	Name	String
q8_1_2	Date of Birth	Date
days	Date of Birth in days	Continuous Numeric
dayadd	days+4	Continuous Numeric
weeks	Date of Birth in weeks	Continuous Numeric
months	Date of Birth in months	Continuous Numeric
age_table	Date of Birth in months code	Categorical Variable 1-<12, 2- 12-23, 3-24-59
age_mon	Date of Birth in months code	Numeric
mon_g	Date of Birth in months code	Numeric
months_g	Date of Birth in months code	Categorical Variable 1 - Less than 12, 2 - 13 - 24, 3 - 25 - 36, 4 - 37 - 59
q8_1_3	Gender	Categorical Variable 1 - Male 2 - Female
q8_1_4	Did the child have fever or cough during the last 3monhts	Categorical Variable 1 - Yes 2 - No
q8_1_5	If Yes did the child also have any one of the following sym	Categorical Variable 1 - Yes 2 - No 3 - Don’t remember
q8_5_g	If Yes did the child also have any one of the following sym code	Categorical Variable 1 - Yes 2 - No 3 - Don’t remember
q8_g	If Yes did the child also have any one of the following sym code	Categorical Variable 1 - Yes 2 - No 3 - Don’t remember
q8_1_6	Diagnosis Pneumonia	Categorical Variable 1 - Yes 2 - No
q9	Smoke tobacco within home	Categorical Variable 1 - Yes 2 - No
q10_1	LPG - Type of fuel	Categorical Variable 1 - Yes 2 - No
q10_2	Kerosene -Type of fuel	Categorical Variable 1 - Yes 2 - No
q10_3	Biofuel - Type of fuel	Categorical Variable 1 - Yes 2 - No
q11	Cooking is done	Categorical Variable 1 - Insid the home 2 - Outside the home 3 - Both
q11a	None	Numeric None
q12	Presence of open drainage or surrounding the home	Categorical Variable 1 - Yes 2 - No
q13	Presence of factory emitting smoke/pollutants within 1 km of the home	Categorical Variable 1 - Yes 2 - No
q14	Domestic animals	Categorical Variable 1 - Shelered within the home 2 - Housed in a separate toilet facility
q15_1	Within the house - Toilet Facility	Categorical Variable 1 - Yes 2 - No
q15_2	Outside public toilet facility - Toilet Facility	Categorical Variable 1 - Yes 2 - No
q15_3	Shared toilet within the compound - Toilet Facility	Categorical Variable 1 - Yes 2 - No
q15_4	Open defecation in fields - Toilet Facility	Categorical Variable 1 - Yes 2 - No
q16	Do you clean your hands every time after you have used the toilet	Categorical Variable 1 - Always 2 - Majority of the times 3 - Sometime 4 - rarely
q17_1	Rinse with water only -How do you usually clean your hands after you have used the toilet	Categorical Variable 1 - Yes 2 - No
q17_2	Wash with soap and water	Categorical Variable 1 - Yes 2 - No
q17_3	Rub hands with sand	Categorical Variable 1 - Always 2 - Majority of the times 3 - Sometime 4 - rarely
q18	Before feeding child do you clean your hands	Categorical Variable 1 - Always 2 - Majority of the times 3 - Sometime 4 - rarely
q19_1	Wash with water only - How do you usually clean your hands before feeding yourchild	Categorical Variable 1 - Always 2 - Majority of the times 3 - Sometime 4 - rarely
q19_2	Wash with soap and water	Categorical Variable 1 - Always 2 - Majority of the times 3 - Sometime 4 - rarely
q19_3	Wipe hand on cloth	Categorical Variable 1 - Always 2 - Majority of the times 3 - Sometime 4 - rarely
q20	Did any govt health worker visit you in your home during the last month	Categorical Variable 1 - Yes 2 - No 3 - Don’t remember
q21	Did any health worker talk to you regarding danger signs in children during the last month	Categorical Variable 1 - Yes 2 - No 3 - Don’t remember
q21a	Who spoke with you regarding danger signs	String
q21_a_g	Who spoke with you regarding danger signs code	Categorical Variable 1 - vhn 2 - asha 3 aww
q21_1	Did any health worker talk to you about hygiene practices during the last month	Categorical Variable 1 - Yes 2 - No 3 - Don’t remember
q22_c1	Do you have the MCP immunization card for child	Categorical Variable 1 - Yes 2 - No
q23_c1	Date of Birth	Date
q23_1c1	Given BCG Vaccine at birth	Categorical Variable 1 - Yes 2 - No
q23_2c1	Given 0 dose OPV at birth	Categorical Variable 1 - Yes 2 - No
q23_3c1	Given 1st dose DPT/pentavac at 6 weeks	Categorical Variable 1 - Yes 2 - No
q23_4c1	Given OPV 1st dose at 6weeks	Categorical Variable 1 - Yes 2 - No
q23_5c1	Given 2nd dose DPT/pentavac at 10 weeks	Categorical Variable 1 - Yes 2 - No 3 - NA
q23_6c1	Given OPV 2nd dose at 10weeks	Categorical Variable 1 - Yes 2 - No 3 - NA
q23_7c1	Given 3rd dose DPT/pentavac 14weeks	Categorical Variable 1 - Yes 2 - No 3 - NA
q23_8c1	Given OPV 3rd dose at 14 weeks	Categorical Variable 1 - Yes 2 - No 3 - NA
q23_9c1	Given Measles vaccine at 9 months	Categorical Variable 1 - Yes 2 - No 3 - NA
q23_10c1	Given 1st booster of DPT at 18months	Categorical Variable 1 - Yes 2 - No 3 - NA
q23_11c1	Given 1st OPV booster at 18 months	Categorical Variable 1 - Yes 2 - No 3 - NA
q23_12c1	Given Measles booster vaccine at 18-24 months	Categorical Variable 1 - Yes 2 - No 3 - NA
q23_13c1	Given 2nd booster at 4-5 years	Categorical Variable 1 - Yes 2 - No 3 - NA
q23_14c1	Given 2nd OPV booster at 4-5 years	Categorical Variable 1 - Yes 2 - No 3 - NA
vaccination	immunization of child	Categorical Variable 1- full, 2- Partially, 3- No vaccination
q24_c1	Has your child received any vaccination for prevention of pneumonia from the pvt sector	Categorical Variable 1 - Yes 2 - No
q25_c1	Did your child receive Vit A drops at any time	Categorical Variable 1 - Yes 2 - No 3 - don’t KNOW 4 - NA
q26_c1	If yes, approximately how many weeks ago did your child receive the Vit A drops	Continuous Numeric
q27_c1	Has your Child been de-wormed	Categorical Variable 1 - Yes 2 - No 3 - don’t KNOW 4 - NA
q32_c1	Was your child breast fed	Categorical Variable 1 - Yes 2 - No
q32_1_c1	If No, What feed was given to your child	Categorical Variable 1 - Cow 2 - Formula milk
q33_c1	How soon after birth was your child breast fed	Categorical Variable 1 - Within 1 hour of birth 2 - After 1 hour but within 24 hours of birth 3 - After 24 hours of birth
q34_c1	For how long was your child exclusively breast fed	Categorical Variable 1 -Currently exclusively breast fed 2 -State the number of months 3 - State the number of weeks 4 -Never exclusively breast fed
q34_1_c1	State th number of months	Continuous Numeric
q34_2_c1	State the number of weeks	Continuous Numeric
q35_c1	How long was your child breast fed overall	Categorical Variable 1 - Continue to breast feed 2 - weeks 3 - Months
q35_1_c1	State the number of weeks	Continuous Numeric
q35_2_c1	State the number of months	Continuous Numeric
q36_c1	At what age (in months) did you start complementary foods	Continuous Numeric
q37_1_c1	Pluses - Type of Complementary	Categorical Variable 1 - Once every day 2 - Not daily 3 - Not started 4 - Not giving
q37_2_c1	Cereals	Categorical Variable 1 - Once every day 2 - Not daily 3 - Not started 4 - Not giving
q37_3_c1	Vegetables	Categorical Variable 1 - Once every day 2 - Not daily 3 - Not started 4 - Not giving
q37_4_c1	Fruits	Categorical Variable 1 - Once every day 2 - Not daily 3 - Not started 4 - Not giving
q37_5_c1	Eggs	Categorical Variable 1 - Once every day 2 - Not daily 3 - Not started 4 - Not giving
q37_6_c1	Meat	Categorical Variable 1 - Once every day 2 - Not daily 3 - Not started 4 - Not giving
q37_7_c1	Milk other than breast milk	Categorical Variable 1 - Once every day 2 - Not daily 3 - Not started 4 - Not giving
q38	Weight of index child at birth (gms)	Continuous Numeric
q38_g	Weight of index child at birth (gms) code	Categorical Variable 1 - <2500 2 - >2500
q39	Current weight of index child (gms)	Continuous Numeric
q39_1	Mid upper arm circumference	Continuous Numeric
q39_2	Mid arm circumference colour	Categorical Variable 1 - Red 2 - Green 3 - Yellow
q40	Is index child registered at the ICDS centre	Categorical Variable 1 - Yes 2 - No
q41	Is the child receiving supplementary nutrition from the ICDS centre	Categorical Variable 1 - Yes 2 - No 3 - NA
q42	Was the child admitted in the Nutritional Rehabilitation Centre during the last 6 months	Categorical Variable 1 - Yes 2 - No 3 - NA
q43_1	Fever - Did your child have any of the following signs and symptoms during the illness	Categorical Variable 1 - Yes 2 - No 3 - Don’t remember
q43_2	Running nose	Categorical Variable 1 - Yes 2 - No 3 - Don’t remember
q43_3	Fast breathing	Categorical Variable 1 - Yes 2 - No 3 - Don’t remember
q43_4	Chest wall in-drawing	Categorical Variable 1 - Yes 2 - No 3 - Don’t remember
q43_5	Stridor/Grunt	Categorical Variable 1 - Yes 2 - No 3 - Don’t remember
q45	Did your child have measles prior to this illness	Categorical Variable 1 - Yes 2 - No 3 - Don’t remember 4 - Don’t know
q46	Did your child have whooping cough prior to this illness	Categorical Variable 1 - Yes 2 - No 3 - Don’t remember 4 - Don’t know
q47	Did you give treatment for this illness in your child	Categorical Variable 1 - Yes 2 - No
q48_1	Home remedies given - What was the first treatment given to the child	Categorical Variable 1 - Yes 2 - No
q48_2	Child given medicine available at home	Categorical Variable 1 - Yes 2 - No
q48_3	Child given medicine from medical shop	Categorical Variable 1 - Yes 2 - No
q48_4	Child given medicines by ASHA/ANM	Categorical Variable 1 - Yes 2 - No
q48_5	Took child to a doctor/health facility within 24 hours	Categorical Variable 1 - Yes 2 - No
q49	How many days did you give this treatment	Continuous Numeric
q50	What was the status of the child following this treatment	Categorical Variable 1 - Recovered 2 - No change 3 - Worseningt of symptoms
q51_1	Continued home remedies If No changes/worsening of symptoms what did you do next	Categorical Variable 1 - Yes 2 - No
q51_2	Tried different medicine suggested in medical shop	Categorical Variable 1 - Yes 2 - No
q51_3	Child given medicine by ASHA	Categorical Variable 1 - Yes 2 - No
q51_4	Took child to a health facility	Categorical Variable 1 - Yes 2 - No
q52	Status of the child following treatment	Categorical Variable 1 - Child recovered 2 - Condition worsened
q53	What will you do next	String
q54	Approximately, after how many days following commencement of symptoms did you seek care at a health facility	Continuous Numeric
q55	Where was the child taken	Categorical Variable 1 - Child taken to the PHC 2 - Child taken to CHC 3 - Child taken to district hospital 4 - Child taken to medical college 5 - Child taken to charitable hospital 6 - Child taken to private hospital/doctor 7 - Child treated by practitioner of Indian medicine 8 - Child treated by traditional healer
q55new	Where was the child taken	Categorical Variable 1 - Child taken to the PHC 2 - Child taken to CHC 3 - Child taken to district hospital 4 - Child taken to medical college 5 - Child taken to charitable hospital 6 - Child taken to private hospital/doctor 7 - Child treated by practitioner of Indian medicine 8 - Child treated by traditional healer
q55_hrs	Where was the child taken code	Categorical Variable 1- Govt, 2- Private, 3- Others
q55_g	Where was the child taken code	Numeric
q56_1	Siddha - If given Indian medicine specify if it was	Categorical Variable 1 - Yes 2 - No 3 - Don’t remember
q56_2	Unani	Categorical Variable 1 - Yes 2 - No 3 - Don’t remember
q56_3	Ayurveda	Categorical Variable 1 - Yes 2 - No 3 - Don’t remember
q56_4	Homeopathy	Categorical Variable 1 - Yes 2 - No 3 - Don’t remember
q57	What was advised for the child	Categorical Variable 1 - Child given medicine in OP 2 - Admitted in the facility 3 - Referred to a another facility
q58	For approximately how many days was this treatment provided	Continuous Numeric
q59	What was the status of the child following treatment	Categorical Variable 1 - Recovered 2 - Partially recovered abd advised to continue treatment till recovery 3 - No change 4 - Condition worsened
q60	If No change/condition worsended, what did you do next, specify	Numeric
q61	What was the nature of 2nd treatment given	Categorical Variable 1 - Child taken to the PHC 2 - Child taken to CHC 3 - Child taken to district hospital 4 - Child taken to medical college 5 - Child taken to charitable hospital 6 - Child taken to private hospital/doctor 7 - Child treated by practitioner of Indian medicine 8 - Child taken to a private doctor for allopathic treatment9 - Child treated by traditional healer
q62_1	Siddha - If given Indian medicine specify if it was	Categorical Variable 1 - Yes 2 - No 3 - Don’t remember
q62_2	Unani	Categorical Variable 1 - Yes 2 - No 3 - Don’t remember
q62_3	Ayurveda	Categorical Variable 1 - Yes 2 - No 3 - Don’t remember
q62_4	Homeopathy	Categorical Variable 1 - Yes 2 - No 3 - Don’t remember
q63	what was advised	Numeric
q64	How many days was this treatment provided 2nd treatment	Continuous Numeric
q65	What was the status of your child following 2nd treatment	Categorical Variable 1 - Recovered 2 - Partially recovered abd advised to continue treatment till recovery 3 - Condition worsened and hospitalized
q66	Where was the child referred to	Categorical Variable 1 - Child referred to district hospital 2 - Child referred to medical college
q67	What was advised for the child	Categorical Variable 1 - Prescribed medicines in OP 2 - Admitted in the facility
q67_1	What wae the duration of treatment	Continuous Numeric
q68	What was the status of the child following this treatment	Categorical Variable 1 - Recovered 2 - Condition worsened and hospitalized
q69	Type of facility was the child hospitalized in	Categorical Variable 1 - PHC/CHC 2 - Govt. District hospital 3 - Govt. Medical collge hospital 4 - PVT Hospital 5 - Charitable/ Missinoary hospital 6 - Others
q69_1	Type of facility was the child hospitalized in	Numeric
q71	Do you have the discharge notes	Numeric
q72	Diagnosis	String
q73	How many days was your child hospitalized in this facility	Continuous Numeric
q74	What was the status of child following hospital treatment	Categorical Variable 1 - Recovered 2 - Partially recovered abd advised to continue treatment till recovery 3 - Was refered to another hospital
q75	None	Numeric
q76	Were any blood tests or X-rays, scans carried out on your child	Categorical Variable 1 - Yes 2 - No 3 - Don’t remember
q76_1	Blood tests - What tests were carried outs	Categorical Variable 1 - Yes 2 - No 3 - Don’t remember
q76_2	x- ray	Categorical Variable 1 - Yes 2 - No 3 - Don’t remember
q76_3	Others	Categorical Variable 1 - Yes 2 - No 3 - Don’t remember
q76_3_1	Specify other lab test	String
q77	Was your child nebulized during this illness	Categorical Variable 1 - Yes 2 - No 3 - Don’t remember
q77_1	If Yes, state number of times the child was nebulized for this illness	Continuous Numeric
q77_1_1	If Yes, state number of times the child was nebulized for this illness	Numeric
q78	During your child's illness didi you countine to give the food you usually give to your child	Categorical Variable 1 - Yes 2 - No
q79_1	Breast milk only - If No what did you give	Categorical Variable 1 - Yes 2 - No 3 - NA
q79_2	Other Foods	Categorical Variable 1 - Yes 2 - No 3 - NA
q79_3	Other than breast milk	Categorical Variable 1 - Yes 2 - No 3 - NA
q80	Did you reduce the number of feeds during the child’s illness	Categorical Variable 1 - Yes 2 - No
